# Supplementary material for: 3-(3,4-Dimethoxy­phenyl)-1-(3-pyridyl)prop-2-en-1-one monohydrate
Source: Acta Crystallogr Sect E Struct Rep Online. 2009 Apr 18;65(Pt 5):o1065. doi: 10.1107/S1600536809013944 (PMC2977745; doi:10.1107/S1600536809013944)
Supplement: Supplementary file 1 [file e-65-o1065-sup1.cif]

##############################################################################
###                                                                        ###
###        Electronic paper (Acta Crystallographica Section E)             ###
###                                                                        ###
##############################################################################
#                                                                            #
# This CIF contains the data in a paper accepted for publication in Acta     #
# Crystallographica Section E. It conforms to the requirements of Notes      #
# for Authors for Section E, and has been peer reviewed under the auspices   #
# of the IUCr Commission on Journals.                                        #
#                                                                            #
# Full details of the Crystallographic Information File format               #
# are given in the paper "The Crystallographic Information File (CIF):       #
# a New Standard Archive File for Crystallography" by S. R. Hall, F. H.      #
# Allen and I. D. Brown [Acta Cryst. (1991), A47, 655-685].                  #
#                                                                            #
# The current version of the core CIF dictionary is obtainable from          #
# ftp://ftp.iucr.org/pub/cif_core.dic. The current version number is 2.4.    #
#                                                                            #
# Software is freely available for graphical display of the structure(s) in  #
# this CIF.  For information consult the CIF home page http://www.iucr.org/  #
# cif/home.html                                                              #
#                                                                            #
# This file may be used for bona fide research purposes within the           #
# scientific community so long as proper attribution is given to the journal # 
# article from which it was obtained.                                        #
#                                                                            #
##############################################################################
                                             
data_global
_audit_creation_method     SHELXL97
_journal_date_recd_electronic     2009-04-13
_journal_date_accepted     2009-04-14
_journal_name_full     'Acta Crystallographica, Section E'
_journal_year     2009
_journal_volume     65
_journal_issue      5
_journal_page_first     o1065
_journal_page_last     o1065
_journal_paper_category     QO
_journal_coeditor_code     BT2930
_publ_contact_author_name     'Dr Seik Weng Ng'
_publ_contact_author_address
;
Department of Chemistry
University of Malaya
50603 Kuala Lumpur
Malaysia
;
_publ_contact_author_email     seikweng@um.edu.my
_publ_contact_author_fax     '03 7967 4193'
_publ_contact_author_phone     '03 7967 6778'
_publ_section_title
;
3-(3,4-Dimethoxyphenyl)-1-(3-pyridyl)prop-2-en-1-one monohydrate
;
loop_
    _publ_author_name
    _publ_author_address
    'Jayarama, A.'
;
Department of Physics
Mangalore Institute of Technology and Engineering
Badagamijar
Moodabidri 574 225
India
;
    'Ng, Seik Weng'
;
Department of Chemistry
University of Malaya
50603 Kuala Lumpur
Malaysia
;
data_I
_audit_creation_method     SHELXL97
_chemical_name_systematic
;
3-(3,4-Dimethoxyphenyl)-1-(3-pyridyl)prop-2-en-1-one monohydrate
;
_chemical_name_common     ?
_chemical_formula_moiety     'C16 H15 N O3 , H2 O'
_chemical_formula_sum     'C16 H17 N O4'
_chemical_formula_iupac     'C16 H15 N O3 , H2 O'
_chemical_formula_weight     287.31
_chemical_melting_point     ?
_symmetry_cell_setting     monoclinic
_symmetry_space_group_name_H-M     'P 21/n'
_symmetry_space_group_name_Hall     '-P 2yn'
loop_
    _symmetry_equiv_pos_as_xyz
    'x, y, z'
    '-x+1/2, y+1/2, -z+1/2'
    '-x, -y, -z'
    'x-1/2, -y-1/2, z-1/2'
_cell_length_a     17.9809(4)
_cell_length_b     4.50040(10)
_cell_length_c     18.2230(4)
_cell_angle_alpha     90.00
_cell_angle_beta     101.775(2)
_cell_angle_gamma     90.00
_cell_volume     1443.60(6)
_cell_formula_units_Z     4
_cell_measurement_reflns_used     2693
_cell_measurement_theta_min     2.3
_cell_measurement_theta_max     28.2
_cell_measurement_temperature     100(2)
_exptl_crystal_description     prism
_exptl_crystal_colour     yellow
_exptl_crystal_size_max     0.20
_exptl_crystal_size_mid     0.15
_exptl_crystal_size_min     0.10
_exptl_crystal_density_diffrn     1.322
_exptl_crystal_density_meas     ?
_exptl_crystal_density_method     'not measured'
_exptl_crystal_F_000     608
_exptl_absorpt_coefficient_mu     0.095
_exptl_absorpt_correction_type     none
_exptl_absorpt_process_details     ?
_exptl_absorpt_correction_T_min     ?
_exptl_absorpt_correction_T_max     ?
_diffrn_ambient_temperature     100(2)
_diffrn_radiation_type     MoK\a
_diffrn_radiation_wavelength     0.71073
_diffrn_radiation_source     'fine-focus sealed tube'
_diffrn_radiation_monochromator     graphite
_diffrn_measurement_device_type     'Bruker SMART APEX'
_diffrn_measurement_method     \w
_diffrn_detector_area_resol_mean     ?
_diffrn_reflns_number     12630
_diffrn_reflns_av_R_equivalents     0.0410
_diffrn_reflns_av_sigmaI/netI     0.0347
_diffrn_reflns_theta_min     1.45
_diffrn_reflns_theta_max     27.50
_diffrn_reflns_theta_full     27.50
_diffrn_measured_fraction_theta_max     1.000
_diffrn_measured_fraction_theta_full     1.000
_diffrn_reflns_limit_h_min     -23
_diffrn_reflns_limit_h_max     23
_diffrn_reflns_limit_k_min     -5
_diffrn_reflns_limit_k_max     5
_diffrn_reflns_limit_l_min     -23
_diffrn_reflns_limit_l_max     23
_diffrn_standards_number     0
_diffrn_standards_interval_count     0
_diffrn_standards_interval_time     0
_diffrn_standards_decay_%     0
_reflns_number_total     3315
_reflns_number_gt     2362
_reflns_threshold_expression     I>2\s(I)
_refine_ls_structure_factor_coef     Fsqd
_refine_ls_matrix_type     full
_refine_ls_R_factor_all     0.0677
_refine_ls_R_factor_gt     0.0436
_refine_ls_wR_factor_gt     0.1082
_refine_ls_wR_factor_ref     0.1261
_refine_ls_goodness_of_fit_ref     1.022
_refine_ls_restrained_S_all     1.021
_refine_ls_number_reflns     3315
_refine_ls_number_parameters     200
_refine_ls_number_restraints     2
_refine_ls_hydrogen_treatment     mixed
_refine_ls_weighting_scheme     calc
_refine_ls_weighting_details
       'calc w = 1/[\s^2^(Fo^2^)+(0.0628P)^2^+0.3539P] where P=(Fo^2^+2Fc^2^)/3'
_atom_sites_solution_hydrogens     geom
_atom_sites_solution_primary     direct
_atom_sites_solution_secondary     difmap
_refine_ls_shift/su_max     0.001
_refine_ls_shift/su_mean     0.001
_refine_diff_density_max     0.521
_refine_diff_density_min     -0.197
_refine_ls_extinction_method     none
_refine_ls_extinction_coef     ?
loop_
    _atom_type_symbol
    _atom_type_description
    _atom_type_scat_dispersion_real
    _atom_type_scat_dispersion_imag
    _atom_type_scat_source
    'C' 'C' 0.0033 0.0016
                         'International Tables Vol C Tables 4.2.6.8 and 6.1.1.4'
    'H' 'H' 0.0000 0.0000
                         'International Tables Vol C Tables 4.2.6.8 and 6.1.1.4'
    'N' 'N' 0.0061 0.0033
                         'International Tables Vol C Tables 4.2.6.8 and 6.1.1.4'
    'O' 'O' 0.0106 0.0060
                         'International Tables Vol C Tables 4.2.6.8 and 6.1.1.4'
_computing_data_collection     'APEX2 (Bruker, 2007)'
_computing_cell_refinement     'SAINT (Bruker, 2007)'
_computing_data_reduction     'SAINT (Bruker, 2007)'
_computing_structure_solution     'SHELXS97 (Sheldrick, 2008)'
_computing_structure_refinement     'SHELXL97 (Sheldrick, 2008)'
_computing_molecular_graphics     'X-SEED (Barbour, 2001)'
_computing_publication_material     'publCIF (Westrip, 2009)'
loop_
    _atom_site_type_symbol
    _atom_site_label
    _atom_site_fract_x
    _atom_site_fract_y
    _atom_site_fract_z
    _atom_site_U_iso_or_equiv
    _atom_site_adp_type
    _atom_site_calc_flag
    _atom_site_refinement_flags
    _atom_site_occupancy
    _atom_site_disorder_assembly
    _atom_site_disorder_group
    O O1 0.41877(6) 0.8369(3) 0.27622(7) 0.0397(3) Uani d . 1 . .
    O O2 0.80564(6) 0.3782(3) 0.50243(6) 0.0340(3) Uani d . 1 . .
    O O3 0.76194(6) 0.0474(3) 0.59966(6) 0.0332(3) Uani d . 1 . .
    O O1W 0.74070(7) 1.5349(3) 0.20508(8) 0.0402(3) Uani d D 1 . .
    H H11 0.6951(6) 1.524(5) 0.1836(11) 0.059(7) Uiso d D 1 . .
    H H12 0.748(4) 1.409(13) 0.241(3) 0.27(3) Uiso d D 1 . .
    N N1 0.58178(7) 1.4202(3) 0.15840(8) 0.0308(3) Uani d . 1 . .
    C C1 0.52118(9) 1.5143(4) 0.10854(9) 0.0316(4) Uani d . 1 . .
    H H1 0.5290 1.6520 0.0713 0.038 Uiso calc R 1 . .
    C C2 0.44804(9) 1.4221(4) 0.10827(10) 0.0351(4) Uani d . 1 . .
    H H2 0.4066 1.4938 0.0716 0.042 Uiso calc R 1 . .
    C C3 0.43629(8) 1.2243(4) 0.16218(9) 0.0313(4) Uani d . 1 . .
    H H3 0.3864 1.1582 0.1633 0.038 Uiso calc R 1 . .
    C C4 0.49781(8) 1.1211(3) 0.21511(8) 0.0251(3) Uani d . 1 . .
    C C5 0.56925(8) 1.2269(4) 0.21027(9) 0.0279(4) Uani d . 1 . .
    H H5 0.6118 1.1577 0.2460 0.034 Uiso calc R 1 . .
    C C6 0.48429(8) 0.9066(4) 0.27391(9) 0.0271(4) Uani d . 1 . .
    C C7 0.54975(8) 0.7857(4) 0.32741(9) 0.0274(4) Uani d . 1 . .
    H H7 0.5996 0.8515 0.3257 0.033 Uiso calc R 1 . .
    C C8 0.53984(8) 0.5844(4) 0.37843(9) 0.0265(3) Uani d . 1 . .
    H H8 0.4889 0.5264 0.3777 0.032 Uiso calc R 1 . .
    C C9 0.59780(8) 0.4441(3) 0.43488(8) 0.0244(3) Uani d . 1 . .
    C C10 0.67609(8) 0.4868(4) 0.43855(9) 0.0260(3) Uani d . 1 . .
    H H10 0.6927 0.6099 0.4027 0.031 Uiso calc R 1 . .
    C C11 0.72834(8) 0.3517(4) 0.49363(9) 0.0262(3) Uani d . 1 . .
    C C12 0.70494(8) 0.1676(3) 0.54753(9) 0.0267(4) Uani d . 1 . .
    C C13 0.62805(9) 0.1256(4) 0.54443(9) 0.0279(4) Uani d . 1 . .
    H H13 0.6114 0.0045 0.5806 0.034 Uiso calc R 1 . .
    C C14 0.57558(8) 0.2614(4) 0.48808(9) 0.0267(3) Uani d . 1 . .
    H H14 0.5230 0.2288 0.4858 0.032 Uiso calc R 1 . .
    C C15 0.83247(9) 0.5723(4) 0.45185(10) 0.0317(4) Uani d . 1 . .
    H H15A 0.8881 0.5795 0.4644 0.048 Uiso calc R 1 . .
    H H15B 0.8120 0.7721 0.4558 0.048 Uiso calc R 1 . .
    H H15C 0.8158 0.4988 0.4005 0.048 Uiso calc R 1 . .
    C C16 0.74125(10) -0.1299(4) 0.65737(10) 0.0365(4) Uani d . 1 . .
    H H16A 0.7872 -0.1916 0.6929 0.055 Uiso calc R 1 . .
    H H16B 0.7136 -0.3063 0.6350 0.055 Uiso calc R 1 . .
    H H16C 0.7088 -0.0136 0.6838 0.055 Uiso calc R 1 . .
loop_
    _atom_site_aniso_label
    _atom_site_aniso_U_11
    _atom_site_aniso_U_22
    _atom_site_aniso_U_33
    _atom_site_aniso_U_12
    _atom_site_aniso_U_13
    _atom_site_aniso_U_23
    O1 0.0184(6) 0.0609(9) 0.0394(7) -0.0013(5) 0.0049(5) 0.0074(6)
    O2 0.0173(5) 0.0427(7) 0.0417(7) 0.0009(5) 0.0052(5) 0.0096(6)
    O3 0.0228(5) 0.0391(7) 0.0363(7) 0.0030(5) 0.0029(5) 0.0096(5)
    O1W 0.0225(6) 0.0420(7) 0.0526(8) -0.0010(5) -0.0007(6) 0.0041(7)
    N1 0.0228(6) 0.0373(8) 0.0318(7) -0.0007(6) 0.0042(5) -0.0019(6)
    C1 0.0300(8) 0.0321(9) 0.0312(9) -0.0011(7) 0.0031(7) 0.0003(7)
    C2 0.0250(8) 0.0379(10) 0.0383(10) 0.0003(7) -0.0034(7) 0.0035(8)
    C3 0.0200(7) 0.0346(9) 0.0368(9) -0.0010(7) 0.0005(7) -0.0015(8)
    C4 0.0205(7) 0.0283(8) 0.0256(8) 0.0018(6) 0.0030(6) -0.0062(6)
    C5 0.0202(7) 0.0346(9) 0.0280(8) 0.0030(6) 0.0027(6) -0.0035(7)
    C6 0.0215(7) 0.0328(9) 0.0267(8) 0.0023(6) 0.0038(6) -0.0050(7)
    C7 0.0198(7) 0.0317(9) 0.0295(8) 0.0003(6) 0.0027(6) -0.0043(7)
    C8 0.0195(7) 0.0307(8) 0.0289(8) 0.0004(6) 0.0036(6) -0.0069(7)
    C9 0.0215(7) 0.0244(8) 0.0268(8) -0.0004(6) 0.0036(6) -0.0063(6)
    C10 0.0218(7) 0.0276(8) 0.0290(8) -0.0001(6) 0.0063(6) -0.0018(7)
    C11 0.0181(7) 0.0289(8) 0.0320(8) -0.0002(6) 0.0060(6) -0.0028(7)
    C12 0.0230(7) 0.0264(8) 0.0298(8) 0.0026(6) 0.0030(6) -0.0027(7)
    C13 0.0264(8) 0.0271(8) 0.0308(8) -0.0021(6) 0.0069(6) -0.0013(7)
    C14 0.0194(7) 0.0279(8) 0.0328(8) -0.0021(6) 0.0056(6) -0.0038(7)
    C15 0.0213(7) 0.0362(9) 0.0386(9) -0.0026(7) 0.0085(7) 0.0014(8)
    C16 0.0334(9) 0.0400(10) 0.0357(9) 0.0040(8) 0.0059(7) 0.0078(8)
loop_
    _geom_bond_atom_site_label_1
    _geom_bond_atom_site_label_2
    _geom_bond_site_symmetry_2
    _geom_bond_distance
    _geom_bond_publ_flag
    O1 C6 . 1.2282(18) ?
    O2 C11 . 1.3714(17) ?
    O2 C15 . 1.4237(19) ?
    O3 C12 . 1.3596(18) ?
    O3 C16 . 1.429(2) ?
    O1W H11 . 0.840(10)
                      ?
    O1W H12 . 0.850(10)
                      ?
    N1 C1 . 1.337(2) ?
    N1 C5 . 1.337(2) ?
    C1 C2 . 1.378(2) ?
    C1 H1 . 0.9500 ?
    C2 C3 . 1.374(2) ?
    C2 H2 . 0.9500 ?
    C3 C4 . 1.391(2) ?
    C3 H3 . 0.9500 ?
    C4 C5 . 1.390(2) ?
    C4 C6 . 1.499(2) ?
    C5 H5 . 0.9500 ?
    C6 C7 . 1.471(2) ?
    C7 C8 . 1.336(2) ?
    C7 H7 . 0.9500 ?
    C8 C9 . 1.451(2) ?
    C8 H8 . 0.9500 ?
    C9 C14 . 1.390(2) ?
    C9 C10 . 1.409(2) ?
    C10 C11 . 1.369(2) ?
    C10 H10 . 0.9500 ?
    C11 C12 . 1.413(2) ?
    C12 C13 . 1.385(2) ?
    C13 C14 . 1.387(2) ?
    C13 H13 . 0.9500 ?
    C14 H14 . 0.9500 ?
    C15 H15A . 0.9800 ?
    C15 H15B . 0.9800 ?
    C15 H15C . 0.9800 ?
    C16 H16A . 0.9800 ?
    C16 H16B . 0.9800 ?
    C16 H16C . 0.9800 ?
loop_
    _geom_angle_atom_site_label_1
    _geom_angle_atom_site_label_2
    _geom_angle_atom_site_label_3
    _geom_angle_site_symmetry_1
    _geom_angle_site_symmetry_3
    _geom_angle
    _geom_angle_publ_flag
    C11 O2 C15 . . 116.54(12) ?
    C12 O3 C16 . . 117.66(12) ?
    H11 O1W H12 . . 108(5) ?
    C1 N1 C5 . . 117.06(13) ?
    N1 C1 C2 . . 123.50(16) ?
    N1 C1 H1 . . 118.3 ?
    C2 C1 H1 . . 118.3 ?
    C3 C2 C1 . . 118.58(15) ?
    C3 C2 H2 . . 120.7 ?
    C1 C2 H2 . . 120.7 ?
    C2 C3 C4 . . 119.73(15) ?
    C2 C3 H3 . . 120.1 ?
    C4 C3 H3 . . 120.1 ?
    C5 C4 C3 . . 117.15(15) ?
    C5 C4 C6 . . 123.58(14) ?
    C3 C4 C6 . . 119.27(14) ?
    N1 C5 C4 . . 123.99(14) ?
    N1 C5 H5 . . 118.0 ?
    C4 C5 H5 . . 118.0 ?
    O1 C6 C7 . . 121.76(15) ?
    O1 C6 C4 . . 119.06(14) ?
    C7 C6 C4 . . 119.17(13) ?
    C8 C7 C6 . . 120.64(14) ?
    C8 C7 H7 . . 119.7 ?
    C6 C7 H7 . . 119.7 ?
    C7 C8 C9 . . 127.59(14) ?
    C7 C8 H8 . . 116.2 ?
    C9 C8 H8 . . 116.2 ?
    C14 C9 C10 . . 118.31(14) ?
    C14 C9 C8 . . 118.98(13) ?
    C10 C9 C8 . . 122.71(14) ?
    C11 C10 C9 . . 120.24(15) ?
    C11 C10 H10 . . 119.9 ?
    C9 C10 H10 . . 119.9 ?
    C10 C11 O2 . . 125.07(14) ?
    C10 C11 C12 . . 120.85(14) ?
    O2 C11 C12 . . 114.08(13) ?
    O3 C12 C13 . . 125.32(14) ?
    O3 C12 C11 . . 115.47(13) ?
    C13 C12 C11 . . 119.21(14) ?
    C12 C13 C14 . . 119.52(15) ?
    C12 C13 H13 . . 120.2 ?
    C14 C13 H13 . . 120.2 ?
    C13 C14 C9 . . 121.87(14) ?
    C13 C14 H14 . . 119.1 ?
    C9 C14 H14 . . 119.1 ?
    O2 C15 H15A . . 109.5 ?
    O2 C15 H15B . . 109.5 ?
    H15A C15 H15B . . 109.5 ?
    O2 C15 H15C . . 109.5 ?
    H15A C15 H15C . . 109.5 ?
    H15B C15 H15C . . 109.5 ?
    O3 C16 H16A . . 109.5 ?
    O3 C16 H16B . . 109.5 ?
    H16A C16 H16B . . 109.5 ?
    O3 C16 H16C . . 109.5 ?
    H16A C16 H16C . . 109.5 ?
    H16B C16 H16C . . 109.5 ?
loop_
    _geom_torsion_atom_site_label_1
    _geom_torsion_atom_site_label_2
    _geom_torsion_atom_site_label_3
    _geom_torsion_atom_site_label_4
    _geom_torsion_site_symmetry_1
    _geom_torsion_site_symmetry_2
    _geom_torsion_site_symmetry_3
    _geom_torsion_site_symmetry_4
    _geom_torsion
    _geom_torsion_publ_flag
    C5 N1 C1 C2 . . . . -0.1(2) ?
    N1 C1 C2 C3 . . . . 0.4(3) ?
    C1 C2 C3 C4 . . . . -0.3(3) ?
    C2 C3 C4 C5 . . . . 0.1(2) ?
    C2 C3 C4 C6 . . . . 179.67(15) ?
    C1 N1 C5 C4 . . . . -0.2(2) ?
    C3 C4 C5 N1 . . . . 0.2(2) ?
    C6 C4 C5 N1 . . . . -179.40(15) ?
    C5 C4 C6 O1 . . . . 176.30(15) ?
    C3 C4 C6 O1 . . . . -3.3(2) ?
    C5 C4 C6 C7 . . . . -3.6(2) ?
    C3 C4 C6 C7 . . . . 176.84(14) ?
    O1 C6 C7 C8 . . . . 3.0(2) ?
    C4 C6 C7 C8 . . . . -177.10(14) ?
    C6 C7 C8 C9 . . . . -179.94(14) ?
    C7 C8 C9 C14 . . . . 173.53(15) ?
    C7 C8 C9 C10 . . . . -5.9(3) ?
    C14 C9 C10 C11 . . . . -0.3(2) ?
    C8 C9 C10 C11 . . . . 179.17(14) ?
    C9 C10 C11 O2 . . . . -179.94(14) ?
    C9 C10 C11 C12 . . . . 0.1(2) ?
    C15 O2 C11 C10 . . . . 2.9(2) ?
    C15 O2 C11 C12 . . . . -177.12(14) ?
    C16 O3 C12 C13 . . . . -1.9(2) ?
    C16 O3 C12 C11 . . . . 177.32(14) ?
    C10 C11 C12 O3 . . . . -179.61(14) ?
    O2 C11 C12 O3 . . . . 0.4(2) ?
    C10 C11 C12 C13 . . . . -0.3(2) ?
    O2 C11 C12 C13 . . . . 179.69(14) ?
    O3 C12 C13 C14 . . . . -179.96(14) ?
    C11 C12 C13 C14 . . . . 0.8(2) ?
    C12 C13 C14 C9 . . . . -1.1(2) ?
    C10 C9 C14 C13 . . . . 0.8(2) ?
    C8 C9 C14 C13 . . . . -178.66(14) ?
loop_
    _geom_hbond_atom_site_label_D
    _geom_hbond_atom_site_label_H
    _geom_hbond_atom_site_label_A
    _geom_hbond_site_symmetry_A
    _geom_hbond_distance_DH
    _geom_hbond_distance_HA
    _geom_hbond_distance_DA
    _geom_hbond_angle_DHA
    _geom_hbond_publ_flag
    O1W H11 N1 . 0.830(10)
                         2.050(10)
                                 2.857(2) 163(2) yes
    O1W H12 O1W 2_645 0.850(10)
                              1.94(3) 2.763(2) 162(7) yes
