# Supplementary material for: 3-(3,4-Dimethoxy­phenyl)-1-(3-pyridyl)prop-2-en-1-one monohydrate
Source: Acta Crystallogr Sect E Struct Rep Online. 2009 Apr 18;65(Pt 5):o1065. doi: 10.1107/S1600536809013944 (PMC2977745; doi:10.1107/S1600536809013944)
Supplement: Supplementary file 2 [file e-65-o1065-Isup2.hkl]

# 
# h,k,l, Fc-squared, Fo-squared, sigma(Fo-squared) and status flag 
# 
data_I
_shelx_title '  P21/n' 
_shelx_refln_list_code          4 
_shelx_F_calc_maximum      176.76 
_exptl_crystal_F_000       608.00 
_reflns_d_resolution_high  0.7697 
 
loop_ 
 _symmetry_equiv_pos_as_xyz 
 'x, y, z' 
 '-x+1/2, y+1/2, -z+1/2' 
 '-x, -y, -z' 
 'x-1/2, -y-1/2, z-1/2' 
 
_cell_length_a    17.9809 
_cell_length_b     4.5004 
_cell_length_c    18.2230 
_cell_angle_alpha  90.000 
_cell_angle_beta  101.775 
_cell_angle_gamma  90.000 
 
_shelx_F_squared_multiplier     1.000 
 
loop_ 
 _refln_index_h 
 _refln_index_k 
 _refln_index_l 
 _refln_F_squared_calc 
 _refln_F_squared_meas 
 _refln_F_squared_sigma 
 _refln_observed_status 
   2   0   0      451.51      453.76      8.00 o 
   4   0   0     8756.47     9035.16    101.31 o 
   6   0   0     7772.84     8417.62     94.71 o 
   8   0   0      912.46      972.51     13.89 o 
  10   0   0        2.41        0.57      1.09 o 
  12   0   0     1376.36     1296.56     26.49 o 
  14   0   0        0.04        3.77      3.49 o 
  16   0   0      411.77      401.35     14.97 o 
  18   0   0       79.76       82.71     12.76 o 
  20   0   0       18.12       18.03      9.13 o 
  22   0   0        3.71        0.59      5.28 o 
   1   1   0      313.17      304.79      5.57 o 
   2   1   0     2379.92     2307.15     20.09 o 
   3   1   0      637.05      577.80      6.09 o 
   4   1   0      147.99      154.57      3.07 o 
   5   1   0       82.23       89.34      2.06 o 
   6   1   0      875.02      963.35     10.13 o 
   7   1   0     1394.05     1516.57     16.36 o 
   8   1   0     1315.36     1446.35     16.08 o 
   9   1   0        0.00        2.46      1.43 o 
  10   1   0      346.26      365.13      8.38 o 
  11   1   0      588.37      593.16      9.03 o 
  12   1   0        0.62        1.88      1.79 o 
  13   1   0       93.91       95.19      4.00 o 
  14   1   0      598.33      593.38     11.31 o 
  15   1   0     1308.72     1190.88     26.76 o 
  16   1   0      688.26      659.92     17.59 o 
  17   1   0       29.52       22.51      5.09 o 
  18   1   0       76.35       66.77      5.38 o 
  19   1   0      119.34      125.00      6.96 o 
  20   1   0       13.04        9.63      3.70 o 
  21   1   0       94.62       92.73     13.47 o 
  22   1   0      352.04      365.59     16.73 o 
   0   2   0     1391.11     1286.66     19.53 o 
   1   2   0       26.08       24.58      2.31 o 
   2   2   0     1118.65     1013.69      9.33 o 
   3   2   0      420.07      363.59      4.77 o 
   4   2   0      706.79      630.90      6.96 o 
   5   2   0       24.06       32.60      1.97 o 
   6   2   0      387.21      410.39      6.03 o 
   7   2   0      168.90      175.21      3.91 o 
   8   2   0     1428.49     1439.58     15.29 o 
   9   2   0      639.91      664.89      9.17 o 
  10   2   0        2.95       -0.80      1.56 o 
  11   2   0        1.06        1.74      1.65 o 
  12   2   0      241.07      235.64      5.46 o 
  13   2   0        4.85        6.14      2.13 o 
  14   2   0     1081.32     1037.00     13.03 o 
  15   2   0        1.24       -0.45      2.03 o 
  16   2   0       53.50       49.56      4.00 o 
  17   2   0        1.06       -2.22      2.39 o 
  18   2   0        7.58        9.16      3.03 o 
  19   2   0       15.44       15.69      3.50 o 
  20   2   0        8.41        3.53      3.07 o 
  21   2   0        0.73       -2.19      3.18 o 
   1   3   0     1913.94     1892.28     18.30 o 
   2   3   0       68.51       74.39      2.89 o 
   3   3   0       15.04       16.74      1.83 o 
   4   3   0       13.89       11.90      2.52 o 
   5   3   0       94.09       93.29      3.62 o 
   6   3   0      565.05      580.46      8.55 o 
   7   3   0      154.69      157.78      5.04 o 
   8   3   0       15.75       16.19      2.35 o 
   9   3   0       27.81       28.83      2.67 o 
  10   3   0       34.56       35.83      3.46 o 
  11   3   0       59.34       59.24      4.11 o 
  12   3   0       81.35       77.83      5.41 o 
  13   3   0        0.42       -1.59      2.53 o 
  14   3   0       36.84       39.38      5.50 o 
  15   3   0       29.35       30.46      3.77 o 
  16   3   0        3.31        5.77      3.16 o 
  17   3   0       15.44       10.32      5.57 o 
  18   3   0        8.82       12.51      5.84 o 
  19   3   0       32.80       40.30      7.57 o 
   0   4   0       51.79       44.05      4.97 o 
   1   4   0       70.64       68.70      3.41 o 
   2   4   0       40.25       43.44      4.58 o 
   3   4   0       96.35      100.84      3.72 o 
   4   4   0       17.72       13.93      2.38 o 
   5   4   0      271.39      271.43      6.15 o 
   6   4   0       82.80       82.91      4.00 o 
   7   4   0       80.00       90.64     14.91 o 
   8   4   0      147.27      156.29     10.36 o 
   9   4   0      631.19      653.05     16.32 o 
  10   4   0      131.84      152.85     19.04 o 
  11   4   0       62.54       73.73      6.95 o 
  12   4   0       61.88       72.50      6.92 o 
  13   4   0        0.14        2.71      4.88 o 
  14   4   0        7.47        6.56      6.84 o 
  15   4   0      109.54      121.24      8.73 o 
  16   4   0        0.05       10.14      5.25 o 
   1   5   0        0.31       10.41      5.72 o 
   2   5   0        5.06        8.87      5.63 o 
   3   5   0       26.29       35.35      6.59 o 
   4   5   0        2.51       10.15      5.57 o 
   5   5   0      160.17      214.42      8.00 o 
   6   5   0       57.24       81.18      6.40 o 
   7   5   0      249.10      269.17     20.32 o 
   8   5   0        0.40        1.10      8.91 o 
   9   5   0       80.19       91.00      7.74 o 
  10   5   0      208.35      244.85     11.43 o 
  11   5   0       82.54       80.21     11.45 o 
 -23   0   1      269.72      278.90     15.30 o 
 -21   0   1       15.77       34.51      9.31 o 
 -19   0   1       36.58       43.29      8.43 o 
 -17   0   1       26.55       22.27      5.31 o 
 -15   0   1       35.78       43.35      5.70 o 
 -13   0   1       94.28       88.77      6.60 o 
 -11   0   1       26.73       27.08      1.94 o 
  -9   0   1      443.37      498.35      8.41 o 
  -7   0   1      413.29      424.10      7.05 o 
  -5   0   1      979.94     1076.62     21.50 o 
  -3   0   1     1587.44     1548.86     28.49 o 
  -1   0   1       23.65       -0.15      0.10 o 
   3   0   1       39.11       28.00      2.59 o 
   5   0   1      995.23      918.54     12.41 o 
   7   0   1      187.01      155.48      3.83 o 
   9   0   1      373.66      459.33      8.02 o 
  11   0   1      252.02      256.46      7.00 o 
  13   0   1        9.46       23.53      4.52 o 
  15   0   1      222.86      227.13     10.88 o 
  17   0   1      292.53      286.77     23.40 o 
  19   0   1       36.99       39.00      8.52 o 
  21   0   1       82.23       98.22      9.61 o 
 -22   1   1       55.38       67.19      6.98 o 
 -21   1   1        1.36        7.11      3.73 o 
 -20   1   1       36.43       39.88      4.72 o 
 -19   1   1       14.33       13.52      3.66 o 
 -18   1   1        1.79        2.94      3.15 o 
 -17   1   1      665.71      624.54     13.46 o 
 -16   1   1      326.56      308.65      9.06 o 
 -15   1   1      195.26      211.18      9.68 o 
 -14   1   1      915.31      893.97     14.53 o 
 -13   1   1       15.03       17.45      2.30 o 
 -12   1   1       77.02       73.01      3.42 o 
 -11   1   1      209.37      229.73      5.29 o 
 -10   1   1      239.14      243.90      5.22 o 
  -9   1   1      330.52      344.02      6.02 o 
  -8   1   1      803.47      807.94     10.79 o 
  -7   1   1      167.96      162.86      3.98 o 
  -6   1   1      813.83      824.55      9.61 o 
  -5   1   1       99.58      111.51      3.48 o 
  -4   1   1     3163.49     3197.37     27.91 o 
  -3   1   1        0.01        0.85      0.94 o 
  -2   1   1     3569.04     3444.69     38.92 o 
  -1   1   1     3878.74     3865.11     44.11 o 
   0   1   1       15.48       18.06      1.07 o 
   1   1   1     2383.59     2419.14     19.54 o 
   2   1   1      695.56      738.96      7.92 o 
   3   1   1        6.72        5.30      1.36 o 
   4   1   1      126.33      112.95      2.47 o 
   5   1   1      539.44      544.94      7.55 o 
   6   1   1     3966.23     3922.69     39.62 o 
   7   1   1        0.00        0.02      1.30 o 
   8   1   1     2178.75     2256.95     23.29 o 
   9   1   1      222.50      213.88      4.79 o 
  10   1   1      734.17      787.63     11.95 o 
  11   1   1       41.09       43.41      3.14 o 
  12   1   1      223.20      207.78      7.98 o 
  13   1   1      590.21      563.24      9.27 o 
  14   1   1      101.65      104.61      5.49 o 
  15   1   1        7.07        4.13      2.78 o 
  16   1   1       22.47       19.32      3.57 o 
  17   1   1        2.40        1.42      2.91 o 
  18   1   1      305.88      268.37     10.33 o 
  19   1   1        0.20       -0.02      3.06 o 
  20   1   1       37.74       33.93      4.85 o 
  21   1   1        8.23       10.78      4.17 o 
  22   1   1       27.22       31.62      5.39 o 
 -21   2   1       25.91       31.17      4.99 o 
 -20   2   1       10.97        8.52      4.76 o 
 -19   2   1       69.02       65.55      4.75 o 
 -18   2   1        7.92        8.19      3.10 o 
 -17   2   1        4.68        2.73      2.73 o 
 -16   2   1     1069.72      975.53     32.86 o 
 -15   2   1       11.87       11.76      2.39 o 
 -14   2   1      950.22      951.59     13.41 o 
 -13   2   1      652.53      581.38     10.94 o 
 -12   2   1      285.84      259.86      5.57 o 
 -11   2   1      187.64      191.95      5.19 o 
 -10   2   1      166.15      156.51      4.16 o 
  -9   2   1        1.17       -1.28      1.38 o 
  -8   2   1      294.01      302.38      9.22 o 
  -7   2   1      497.58      463.86      7.93 o 
  -6   2   1      447.90      422.61      6.44 o 
  -5   2   1      161.94      134.40      3.77 o 
  -4   2   1      190.66      200.08      4.72 o 
  -3   2   1        1.45       10.88      1.44 o 
  -2   2   1       29.41       42.84      3.38 o 
  -1   2   1     1395.99     1306.67     13.76 o 
   0   2   1      159.22      166.52      7.64 o 
   1   2   1       18.83        8.00      1.92 o 
   2   2   1      817.98      841.32      9.06 o 
   3   2   1       84.10       76.57      2.84 o 
   4   2   1     1149.78     1220.76     12.49 o 
   5   2   1       74.20      100.55      6.64 o 
   6   2   1      237.75      239.11      5.55 o 
   7   2   1       63.07       72.54      2.79 o 
   8   2   1      293.49      290.49      5.50 o 
   9   2   1      121.71      160.49      3.91 o 
  10   2   1       33.37       34.77      2.91 o 
  11   2   1       70.90       70.11      3.33 o 
  12   2   1      303.75      314.33      6.18 o 
  13   2   1        0.07       -2.36      1.79 o 
  14   2   1      311.11      293.16      7.40 o 
  15   2   1       24.31       23.53      3.04 o 
  16   2   1      238.54      222.55      6.81 o 
  17   2   1       13.02        8.93      2.94 o 
  18   2   1      147.78      147.75      7.39 o 
  19   2   1        9.71        9.45      3.34 o 
  20   2   1       62.34       52.45      5.75 o 
  21   2   1        6.03        3.63      3.44 o 
 -19   3   1        5.36        8.46      6.00 o 
 -18   3   1        6.91        8.91      4.00 o 
 -17   3   1        9.60       17.10      4.32 o 
 -16   3   1       24.92       31.78      3.90 o 
 -15   3   1      157.90      152.42      6.12 o 
 -14   3   1        1.71       -2.06      2.66 o 
 -13   3   1        0.01        0.91      2.69 o 
 -12   3   1       38.02       45.21      3.89 o 
 -11   3   1      280.87      273.05      7.47 o 
 -10   3   1        0.53       -3.78      5.24 o 
  -9   3   1       71.12       72.66      3.49 o 
  -8   3   1      173.66      180.18      5.00 o 
  -7   3   1       57.94       58.66      3.77 o 
  -6   3   1       43.29       49.45      2.88 o 
  -5   3   1        0.39        0.74      1.94 o 
  -4   3   1      306.71      328.03      5.83 o 
  -3   3   1      350.26      344.02      5.29 o 
  -2   3   1       19.32       23.16      2.20 o 
  -1   3   1      148.01      156.66      4.00 o 
   0   3   1        7.28        6.91      1.80 o 
   1   3   1      230.93      249.80      4.34 o 
   2   3   1        0.50       -0.13      1.48 o 
   3   3   1       34.51       34.80      3.94 o 
   4   3   1      485.64      522.94      6.90 o 
   5   3   1       16.60       11.58      2.51 o 
   6   3   1      136.36      153.94      4.43 o 
   7   3   1       17.01       19.29      2.39 o 
   8   3   1        2.17        1.60      2.03 o 
   9   3   1        7.76        6.33      2.12 o 
  10   3   1       43.44       50.82      3.77 o 
  11   3   1       61.33       67.63      5.01 o 
  12   3   1        0.00       -0.35      2.56 o 
  13   3   1       18.17       28.54      3.34 o 
  14   3   1       22.11       27.38      5.99 o 
  15   3   1       12.55       14.71      4.01 o 
  16   3   1       45.32       40.86      9.90 o 
  17   3   1        2.79        0.25      4.72 o 
  18   3   1        0.35       -1.90      4.94 o 
  19   3   1       82.89       83.66      9.25 o 
 -16   4   1        1.20        0.43      4.79 o 
 -15   4   1        5.00       15.09      9.24 o 
 -14   4   1       42.21       59.36      6.87 o 
 -13   4   1       65.59       83.48      7.52 o 
 -12   4   1       60.35       79.07     11.03 o 
 -11   4   1      272.48      292.49     11.32 o 
 -10   4   1        2.42        6.74      4.39 o 
  -9   4   1      307.07      360.11      9.07 o 
  -8   4   1       10.62       17.90      3.01 o 
  -7   4   1       15.82       17.64      3.01 o 
  -6   4   1        9.36       11.81      3.03 o 
  -5   4   1       69.62       78.73      3.93 o 
  -4   4   1      122.08      127.75      4.64 o 
  -3   4   1       14.02       10.18      2.35 o 
  -2   4   1      170.64      170.85      4.49 o 
  -1   4   1       82.89      106.81      4.25 o 
   0   4   1        4.91        4.21      2.06 o 
   1   4   1      119.94      133.44      4.02 o 
   2   4   1       15.98       18.54      2.35 o 
   3   4   1       13.05       15.36      2.56 o 
   4   4   1       20.41       22.20      3.03 o 
   5   4   1       67.00       73.66      6.83 o 
   6   4   1       24.17       21.57      4.11 o 
   7   4   1        6.19        4.63      3.30 o 
   8   4   1        5.26        5.06      5.02 o 
   9   4   1       39.31       48.92      5.80 o 
  10   4   1       19.25        5.46      4.60 o 
  11   4   1      232.87      243.17     10.45 o 
  12   4   1        0.89       -1.43      6.22 o 
  13   4   1        7.58       13.44      5.05 o 
  14   4   1        3.90        6.41      4.73 o 
  15   4   1       15.34       16.95      5.36 o 
  16   4   1       31.98       37.23      6.20 o 
 -12   5   1       19.17       32.43     10.66 o 
 -11   5   1       10.16       15.65     14.04 o 
 -10   5   1        0.72        2.00      4.73 o 
  -9   5   1       21.00       23.35      5.73 o 
  -8   5   1        1.80        8.76     12.02 o 
  -7   5   1      192.55      228.86     25.27 o 
  -6   5   1        6.14        7.54      4.09 o 
  -5   5   1        5.56        7.76      4.09 o 
  -4   5   1        0.33       -4.42      4.03 o 
  -3   5   1        0.00       -3.18      3.69 o 
  -2   5   1        9.07        4.76      3.99 o 
  -1   5   1        2.55        0.45      3.81 o 
   0   5   1        3.09       -3.20      5.13 o 
   1   5   1       42.50       57.34      7.45 o 
   2   5   1        1.31       -0.82      3.72 o 
   3   5   1       95.20      111.09     11.51 o 
   4   5   1      148.12      181.33     14.21 o 
   5   5   1      214.40      251.37     10.81 o 
   6   5   1       34.99       45.25     10.23 o 
   7   5   1        7.59       16.59     11.76 o 
   8   5   1        1.88       10.94      7.60 o 
   9   5   1       25.21       39.98     15.00 o 
  10   5   1       33.69       65.90     13.06 o 
  11   5   1       80.56      116.81     21.19 o 
 -22   0   2       49.73       49.36      7.83 o 
 -20   0   2        3.39        6.26      5.20 o 
 -18   0   2      162.54      160.62     16.98 o 
 -16   0   2      544.16      486.13     40.02 o 
 -14   0   2       21.78       20.60      4.26 o 
 -12   0   2      394.57      425.23     10.04 o 
 -10   0   2      546.34      698.35     11.57 o 
  -8   0   2     2090.07     2402.55     38.84 o 
  -6   0   2      693.67      676.02     13.49 o 
  -4   0   2     8772.21     9034.51    163.76 o 
  -2   0   2    12049.08    11494.06    567.19 o 
   0   0   2      574.06      519.13      8.87 o 
   2   0   2     9426.38     9062.10     99.11 o 
   4   0   2       71.85       93.04      2.67 o 
   6   0   2     4975.98     5137.61     51.89 o 
   8   0   2      108.91      135.66      3.56 o 
  10   0   2      235.16      281.42      9.94 o 
  12   0   2     1745.29     1632.69     23.10 o 
  14   0   2     1271.49     1167.62     26.53 o 
  16   0   2     1395.36     1237.20     33.18 o 
  18   0   2      109.06      106.61     33.42 o 
  20   0   2       39.87       41.77      7.14 o 
  22   0   2      135.30      157.45     12.23 o 
 -22   1   2        5.00        3.40      3.62 o 
 -21   1   2       14.31       15.61      4.23 o 
 -20   1   2        2.42        3.41      3.34 o 
 -19   1   2       21.41       13.78      3.73 o 
 -18   1   2       28.32       30.80      4.14 o 
 -17   1   2      269.17      237.97      8.23 o 
 -16   1   2      501.22      514.22     11.62 o 
 -15   1   2      101.89      110.02      5.60 o 
 -14   1   2      117.00       92.40      4.62 o 
 -13   1   2      204.66      229.38      8.63 o 
 -12   1   2       80.10       69.39      3.32 o 
 -11   1   2      286.61      332.22      6.58 o 
 -10   1   2      806.15      891.40     13.34 o 
  -9   1   2       14.10       27.12      4.37 o 
  -8   1   2     1087.46     1071.33     16.75 o 
  -7   1   2        4.85        5.18      0.91 o 
  -6   1   2      170.20      171.25      3.27 o 
  -5   1   2      100.59       86.14      2.58 o 
  -4   1   2       49.17       56.44      2.79 o 
  -3   1   2     4354.14     4232.91     42.44 o 
  -2   1   2     1687.38     1704.98     24.88 o 
  -1   1   2      497.48      442.15      6.54 o 
   0   1   2     7323.12     7039.62     50.81 o 
   1   1   2    10080.65     9617.24     65.14 o 
   2   1   2     4156.54     4028.38     31.83 o 
   3   1   2     1987.40     1938.22     16.50 o 
   4   1   2      389.62      375.61      5.50 o 
   5   1   2        0.84        2.43      1.25 o 
   6   1   2      157.77      129.85      3.95 o 
   7   1   2       38.50       52.60      2.49 o 
   8   1   2      891.95      998.05     12.94 o 
   9   1   2      234.74      223.82      5.00 o 
  10   1   2       91.06       88.44      3.50 o 
  11   1   2        4.81        2.09      1.67 o 
  12   1   2      420.17      401.65     14.60 o 
  13   1   2      261.05      260.57      6.18 o 
  14   1   2       77.30       92.39      5.27 o 
  15   1   2      559.27      528.23     11.90 o 
  16   1   2       38.20       38.50      4.40 o 
  17   1   2       41.31       40.52      4.53 o 
  18   1   2       19.45       13.44      4.44 o 
  19   1   2        0.32        1.86      3.48 o 
  20   1   2       14.61       13.43      4.80 o 
  21   1   2        0.63       -1.12      3.46 o 
  22   1   2        0.26       -5.03      3.35 o 
 -21   2   2       57.12       53.35      4.87 o 
 -20   2   2       34.38       29.90      6.57 o 
 -19   2   2       17.54        9.35      3.08 o 
 -18   2   2      143.13      120.92      5.80 o 
 -17   2   2       45.51       36.42      6.19 o 
 -16   2   2       80.16       79.18      6.01 o 
 -15   2   2      315.33      287.24      6.38 o 
 -14   2   2       26.24       39.19      4.98 o 
 -13   2   2       90.94       87.03      3.70 o 
 -12   2   2        2.07        3.39      1.83 o 
 -11   2   2      297.55      286.41      5.61 o 
 -10   2   2        9.17       11.18      1.46 o 
  -9   2   2       64.94       50.26      4.01 o 
  -8   2   2       88.23       79.09      4.08 o 
  -7   2   2      169.13      161.60      6.83 o 
  -6   2   2       48.46       42.76      2.53 o 
  -5   2   2      388.93      418.87      8.64 o 
  -4   2   2       91.08       95.20      8.57 o 
  -3   2   2      308.02      342.18     10.77 o 
  -2   2   2      355.87      330.05      5.76 o 
  -1   2   2      473.73      519.54     17.38 o 
   0   2   2      238.99      251.86      4.36 o 
   1   2   2        2.26        5.90      1.15 o 
   2   2   2      283.41      281.78      4.14 o 
   3   2   2       52.94       43.49      2.04 o 
   4   2   2     1549.89     1549.32     15.33 o 
   5   2   2      220.01      239.45      4.63 o 
   6   2   2        0.68       -1.64      1.39 o 
   7   2   2      238.15      255.43      6.24 o 
   8   2   2      828.09      827.13     11.65 o 
   9   2   2      582.13      591.85      8.05 o 
  10   2   2       17.38       32.53      2.84 o 
  11   2   2      112.20      121.56      4.95 o 
  12   2   2        6.99        5.59      2.04 o 
  13   2   2      104.83      103.51      4.28 o 
  14   2   2       40.73       35.52      2.95 o 
  15   2   2        1.74       -2.31      2.00 o 
  16   2   2       49.96       47.47      5.47 o 
  17   2   2       41.91       42.51      4.61 o 
  18   2   2       14.72        9.46      3.17 o 
  19   2   2       36.97       32.83      5.93 o 
  20   2   2       38.99       45.57      4.64 o 
  21   2   2       19.73       14.01      4.60 o 
 -19   3   2        2.03       -0.32      4.45 o 
 -18   3   2        3.74       -0.44      3.96 o 
 -17   3   2        0.90        4.36      3.81 o 
 -16   3   2       72.62       69.05      4.89 o 
 -15   3   2      162.87      161.89      9.12 o 
 -14   3   2       32.72       36.52      3.95 o 
 -13   3   2      485.68      484.03     10.11 o 
 -12   3   2       14.56       11.92      3.55 o 
 -11   3   2      141.39      146.61      6.71 o 
 -10   3   2       33.68       39.75      8.60 o 
  -9   3   2       19.86       18.18      3.75 o 
  -8   3   2        6.66        6.96      2.18 o 
  -7   3   2       16.69       17.84      2.37 o 
  -6   3   2      508.02      519.00      8.04 o 
  -5   3   2      256.66      253.30      5.44 o 
  -4   3   2      192.77      206.39      4.99 o 
  -3   3   2      650.00      657.20     10.31 o 
  -2   3   2       31.05       34.90      2.40 o 
  -1   3   2       83.63       94.47      6.28 o 
   0   3   2      218.37      229.28      4.70 o 
   1   3   2      127.00      130.58      3.49 o 
   2   3   2       23.40       26.19      2.05 o 
   3   3   2      173.63      174.05      3.73 o 
   4   3   2       64.67       61.90      2.54 o 
   5   3   2       19.43       22.46      3.11 o 
   6   3   2      113.79      126.39      4.05 o 
   7   3   2      125.29      129.50      4.17 o 
   8   3   2        0.21       -0.93      2.10 o 
   9   3   2       53.10       54.09      3.68 o 
  10   3   2        8.07        4.22      2.40 o 
  11   3   2        1.84       -1.17      2.40 o 
  12   3   2       31.72       36.91      4.90 o 
  13   3   2      434.74      430.80     13.21 o 
  14   3   2       19.51       21.05      4.24 o 
  15   3   2       11.97        6.83      3.69 o 
  16   3   2      201.21      199.66     15.09 o 
  17   3   2      228.24      212.05     19.60 o 
  18   3   2        2.63        2.34      5.53 o 
  19   3   2       12.74       19.72      6.62 o 
 -16   4   2        1.34        1.93      5.08 o 
 -15   4   2       72.49       91.97      8.12 o 
 -14   4   2        3.41       15.06      5.24 o 
 -13   4   2        0.83        4.02      4.66 o 
 -12   4   2      383.24      392.52     10.07 o 
 -11   4   2      451.70      458.83     12.99 o 
 -10   4   2      144.77      150.82      6.56 o 
  -9   4   2      111.88      126.80      7.34 o 
  -8   4   2      106.35       99.47      5.98 o 
  -7   4   2      279.61      295.49      8.95 o 
  -6   4   2       48.32       66.79      5.01 o 
  -5   4   2        5.77        8.05      2.63 o 
  -4   4   2       18.74       14.54      3.30 o 
  -3   4   2      144.59      145.58      4.92 o 
  -2   4   2       71.38       85.04      5.88 o 
  -1   4   2      130.21      153.57      4.24 o 
   0   4   2        9.72       10.00      2.24 o 
   1   4   2      150.44      139.64      4.77 o 
   2   4   2      586.14      617.24     15.71 o 
   3   4   2        6.60        4.35      2.61 o 
   4   4   2        0.84        0.13      2.42 o 
   5   4   2        0.80       -1.85      2.55 o 
   6   4   2        8.59       10.61      3.40 o 
   7   4   2      204.32      189.09      7.91 o 
   8   4   2        0.29       -2.53      3.58 o 
   9   4   2       20.03       22.80      4.80 o 
  10   4   2        0.03       -3.86      4.55 o 
  11   4   2        1.41       -0.94      4.20 o 
  12   4   2      120.30      128.55      8.29 o 
  13   4   2        0.18        3.70      4.44 o 
  14   4   2        0.09        6.99      4.65 o 
  15   4   2        1.90        1.39      5.85 o 
  16   4   2       22.36       33.78      5.94 o 
 -12   5   2        8.93       13.89     17.96 o 
 -11   5   2        2.53        7.48      5.63 o 
 -10   5   2        0.22        1.73      5.16 o 
  -9   5   2        0.06       -3.96      4.91 o 
  -8   5   2       23.37       19.17      8.96 o 
  -7   5   2        0.79       13.46      5.55 o 
  -6   5   2       19.53       23.16      4.69 o 
  -5   5   2       10.83       17.64      4.51 o 
  -4   5   2        1.75        1.47      3.91 o 
  -3   5   2       10.16        7.07      4.11 o 
  -2   5   2       13.34       10.40      4.26 o 
  -1   5   2       41.58       46.44      4.80 o 
   0   5   2       14.97       17.48      4.34 o 
   1   5   2        3.00        0.32      3.86 o 
   2   5   2       20.14       19.25      4.50 o 
   3   5   2      161.00      172.99      7.61 o 
   4   5   2       70.63       76.11     10.79 o 
   5   5   2      204.11      246.50     10.75 o 
   6   5   2       46.19       67.60     10.72 o 
   7   5   2      117.80      136.66     39.83 o 
   8   5   2       12.24       21.80      8.37 o 
   9   5   2      417.39      457.52     20.33 o 
  10   5   2      415.74      474.26     51.92 o 
  11   5   2        1.18       12.95     15.51 o 
 -23   0   3       14.50       21.00      6.63 o 
 -21   0   3        0.41        0.20      4.57 o 
 -19   0   3      259.31      248.30     12.52 o 
 -17   0   3      277.27      237.03     11.39 o 
 -15   0   3      276.09      266.81     11.21 o 
 -13   0   3        7.38       15.38      3.73 o 
 -11   0   3      618.40      665.54     15.93 o 
  -9   0   3     2530.58     2937.55     46.71 o 
  -7   0   3     8762.35     9305.79    128.66 o 
  -5   0   3       18.69        0.63      1.95 o 
  -3   0   3     4662.91     5104.17     62.08 o 
  -1   0   3     6105.93     5947.51     74.57 o 
   1   0   3     1104.92     1015.90     20.89 o 
   3   0   3     6489.80     6381.23     70.65 o 
   5   0   3     4388.53     4377.53     44.83 o 
   7   0   3      533.10      575.00      8.66 o 
   9   0   3       29.41       36.99      3.02 o 
  11   0   3      131.27      129.38      4.03 o 
  13   0   3     4980.48     4710.85     76.12 o 
  15   0   3     1005.06      997.44     24.69 o 
  17   0   3       45.27       30.83      6.03 o 
  19   0   3       18.40       17.30      5.83 o 
  21   0   3      311.33      295.33     15.24 o 
 -22   1   3       59.39       77.09      5.45 o 
 -21   1   3       13.25        8.65      3.70 o 
 -20   1   3        5.24        4.09      3.22 o 
 -19   1   3      183.91      178.37      7.70 o 
 -18   1   3        6.31        3.55      3.05 o 
 -17   1   3       12.72       12.35      3.41 o 
 -16   1   3       24.76       18.43      3.98 o 
 -15   1   3      253.55      213.87      8.96 o 
 -14   1   3       12.99       15.94      2.87 o 
 -13   1   3        4.57        3.27      1.91 o 
 -12   1   3        4.91        4.46      1.85 o 
 -11   1   3      201.31      243.75      6.41 o 
 -10   1   3        4.08        0.15      1.52 o 
  -9   1   3      342.49      392.66      7.69 o 
  -8   1   3      256.12      260.15      3.77 o 
  -7   1   3      295.18      292.97      3.97 o 
  -6   1   3      583.54      599.97      6.26 o 
  -5   1   3      283.01      261.02      3.51 o 
  -4   1   3      715.73      712.70      6.83 o 
  -3   1   3       34.34       27.73      1.69 o 
  -2   1   3     4711.52     4651.34     52.91 o 
  -1   1   3     5020.62     4798.60     77.36 o 
   0   1   3    10869.68    10607.15     83.30 o 
   1   1   3     2618.77     2493.51     24.28 o 
   2   1   3      998.12      946.16      8.82 o 
   3   1   3        0.16        0.71      1.11 o 
   4   1   3      827.71      779.83      9.25 o 
   5   1   3     1681.19     1676.66     17.33 o 
   6   1   3     2199.69     2328.22     23.22 o 
   7   1   3      333.27      380.69      6.30 o 
   8   1   3        1.16       -0.97      1.32 o 
   9   1   3       41.05       55.54      2.49 o 
  10   1   3       18.45       17.29      2.09 o 
  11   1   3        0.39       -0.19      1.62 o 
  12   1   3     2135.03     1953.18     22.41 o 
  13   1   3      420.96      425.48      8.10 o 
  14   1   3      508.57      482.48     11.15 o 
  15   1   3      135.64      136.22      7.27 o 
  16   1   3       34.60       30.74      4.20 o 
  17   1   3        6.74        7.68      3.43 o 
  18   1   3      300.83      318.20     11.11 o 
  19   1   3        1.09        8.09      3.66 o 
  20   1   3        7.99       13.83      4.08 o 
  21   1   3       54.41       62.18      9.24 o 
 -21   2   3      128.12      146.67     10.15 o 
 -20   2   3      128.23      136.61     11.03 o 
 -19   2   3       67.14       64.79      4.71 o 
 -18   2   3       36.25       35.18      6.53 o 
 -17   2   3       23.17       18.96      4.76 o 
 -16   2   3      141.96      154.63      6.35 o 
 -15   2   3      395.07      400.26      7.53 o 
 -14   2   3      804.29      787.43     10.79 o 
 -13   2   3      133.69      154.75      4.63 o 
 -12   2   3       74.07       68.46      3.26 o 
 -11   2   3      339.36      325.89      5.96 o 
 -10   2   3       72.43       71.28      4.12 o 
  -9   2   3      353.09      302.75      6.47 o 
  -8   2   3      187.13      191.55      4.59 o 
  -7   2   3      781.28      670.28      9.67 o 
  -6   2   3      480.97      468.37      7.14 o 
  -5   2   3      664.03      646.30      8.75 o 
  -4   2   3     1257.95     1305.38     14.58 o 
  -3   2   3      793.24      781.79     12.44 o 
  -2   2   3      296.77      322.13      6.78 o 
  -1   2   3       16.65       29.90      2.38 o 
   0   2   3      333.76      397.33      4.84 o 
   1   2   3       40.19       24.70      2.54 o 
   2   2   3      619.81      639.00      6.81 o 
   3   2   3      603.18      565.63     12.53 o 
   4   2   3      671.95      688.76      8.08 o 
   5   2   3      205.33      186.90      5.16 o 
   6   2   3       33.83       41.31      2.38 o 
   7   2   3     1298.04     1362.51     16.53 o 
   8   2   3      198.76      198.61      6.91 o 
   9   2   3       12.16       12.43      2.27 o 
  10   2   3      123.67      121.39      4.44 o 
  11   2   3      127.51      123.23      4.67 o 
  12   2   3        9.36       10.46      2.47 o 
  13   2   3        0.50        0.19      2.26 o 
  14   2   3      295.81      269.25      9.70 o 
  15   2   3       58.68       59.47      3.54 o 
  16   2   3       79.45       74.27      5.32 o 
  17   2   3        2.97        0.94      3.20 o 
  18   2   3       31.48       38.02      3.97 o 
  19   2   3       29.02       24.23      4.48 o 
  20   2   3       28.04       34.42      6.12 o 
 -20   3   3        0.04       -5.76      4.30 o 
 -19   3   3       76.61       84.67     13.97 o 
 -18   3   3        2.90        6.88     10.08 o 
 -17   3   3       46.75       47.89      5.79 o 
 -16   3   3        0.03        7.51      3.41 o 
 -15   3   3      150.82      153.82      6.65 o 
 -14   3   3       62.31       68.45      4.67 o 
 -13   3   3       51.42       58.73      4.34 o 
 -12   3   3      164.77      163.27      6.09 o 
 -11   3   3      126.21      128.96      5.48 o 
 -10   3   3      143.15      147.81     12.34 o 
  -9   3   3       87.44       85.47      3.88 o 
  -8   3   3        1.52       -0.40      2.18 o 
  -7   3   3      293.13      291.97      6.00 o 
  -6   3   3      137.59      146.29      4.81 o 
  -5   3   3       59.95       53.90      3.27 o 
  -4   3   3      182.00      196.22      7.33 o 
  -3   3   3       86.04       98.94     10.16 o 
  -2   3   3        6.01        3.75      2.42 o 
  -1   3   3      214.37      231.28      7.49 o 
   0   3   3       22.14       29.56      2.05 o 
   1   3   3       10.89        9.85      2.13 o 
   2   3   3       44.63       42.88      2.26 o 
   3   3   3       42.08       40.54      2.47 o 
   4   3   3       91.72       86.44      3.57 o 
   5   3   3       22.09       19.97      3.29 o 
   6   3   3       13.23       15.95      2.10 o 
   7   3   3       68.71       61.70      3.54 o 
   8   3   3      172.33      169.22      7.02 o 
   9   3   3       41.22       41.91      5.07 o 
  10   3   3       93.60       98.60      6.06 o 
  11   3   3       26.52       30.68      4.38 o 
  12   3   3      227.18      226.79      8.63 o 
  13   3   3      104.46       98.60      6.49 o 
  14   3   3       74.90       81.61      6.15 o 
  15   3   3       56.11       61.31      6.78 o 
  16   3   3       59.55       57.83      8.75 o 
  17   3   3       15.48       12.62      5.70 o 
  18   3   3        0.62       -4.86      5.19 o 
 -17   4   3        0.07        5.06      5.23 o 
 -16   4   3        9.55       16.28      6.28 o 
 -15   4   3       14.12       16.23      5.48 o 
 -14   4   3       29.08       32.44      4.64 o 
 -13   4   3       10.96       17.61      3.95 o 
 -12   4   3      202.20      205.07      7.60 o 
 -11   4   3        0.66        8.43      5.29 o 
 -10   4   3       55.04       57.67      5.57 o 
  -9   4   3       57.91       45.31      4.42 o 
  -8   4   3       81.12       84.66      4.34 o 
  -7   4   3      236.97      265.80      6.67 o 
  -6   4   3      279.17      278.69      6.53 o 
  -5   4   3      150.98      161.01      5.19 o 
  -4   4   3        2.73       -2.57      2.23 o 
  -3   4   3        4.51        8.70      2.77 o 
  -2   4   3        5.56        2.06      2.92 o 
  -1   4   3       34.30       42.48      4.09 o 
   0   4   3       26.98       27.22      4.99 o 
   1   4   3       88.46       85.06      4.30 o 
   2   4   3      129.24      129.31      7.87 o 
   3   4   3        0.03       -3.02      4.78 o 
   4   4   3       18.81       21.73      3.11 o 
   5   4   3       76.00       79.65      4.57 o 
   6   4   3      326.44      335.62      8.61 o 
   7   4   3       28.25       20.90      5.77 o 
   8   4   3        0.15       -4.97      3.54 o 
   9   4   3      102.71      102.51      6.93 o 
  10   4   3        0.39       -1.15      4.13 o 
  11   4   3      146.06      141.37      8.45 o 
  12   4   3        0.06        5.70      4.46 o 
  13   4   3        0.11        1.11      4.29 o 
  14   4   3        6.92        7.47      4.62 o 
  15   4   3        3.47        0.27      5.17 o 
 -12   5   3       42.99       54.98      7.43 o 
 -11   5   3        1.11        1.34      5.32 o 
 -10   5   3        1.60       -4.77      5.00 o 
  -9   5   3        6.81       11.46      5.91 o 
  -8   5   3        0.16       -7.03      4.69 o 
  -7   5   3        2.06        5.25      4.91 o 
  -6   5   3       10.30       10.34      4.25 o 
  -5   5   3        2.91        2.14      3.98 o 
  -4   5   3        4.71       -1.10      3.73 o 
  -3   5   3       69.45       81.57      7.78 o 
  -2   5   3        1.39        2.17      3.19 o 
  -1   5   3       14.33       15.24      4.13 o 
   0   5   3        4.00        3.98      5.03 o 
   1   5   3      235.30      262.31     10.11 o 
   2   5   3       62.71       59.71      6.13 o 
   3   5   3      450.21      492.02     12.84 o 
   4   5   3        0.10        3.17      4.92 o 
   5   5   3       13.10       15.66      7.49 o 
   6   5   3      114.70      117.17      8.51 o 
   7   5   3        5.64       16.48     20.06 o 
   8   5   3       91.11      128.55     21.28 o 
   9   5   3      140.30      158.79     13.74 o 
  10   5   3       32.52       36.95     13.87 o 
 -22   0   4       52.30       48.98      7.91 o 
 -20   0   4       88.98       93.15     11.13 o 
 -18   0   4      469.31      427.03     15.49 o 
 -16   0   4      123.25      112.08      8.09 o 
 -14   0   4      163.12      179.80      9.03 o 
 -12   0   4      568.48      671.40     16.58 o 
 -10   0   4     4579.98     5182.53     77.68 o 
  -8   0   4     2058.34     2419.10     38.77 o 
  -6   0   4        9.78       10.11      6.47 o 
  -4   0   4     2795.86     2914.44     33.11 o 
  -2   0   4     3378.83     3443.86     60.08 o 
   0   0   4      855.78      847.03     22.73 o 
   2   0   4      163.18      147.43      4.47 o 
   4   0   4       32.31       37.98      2.25 o 
   6   0   4      834.40      770.50     10.82 o 
   8   0   4     2492.07     2402.01     27.47 o 
  10   0   4      681.87      663.30     10.49 o 
  12   0   4       76.92       71.94      6.37 o 
  14   0   4     3145.13     2946.44     53.16 o 
  16   0   4       11.13       12.28      4.94 o 
  18   0   4       56.16       49.71      7.36 o 
  20   0   4      642.30      654.46     24.39 o 
 -23   1   4        2.82        4.17      3.43 o 
 -22   1   4        6.04        8.81      3.46 o 
 -21   1   4        2.69        6.13      3.21 o 
 -20   1   4        1.20       -0.51      2.89 o 
 -19   1   4       19.18       17.53      3.32 o 
 -18   1   4      204.70      196.92      6.56 o 
 -17   1   4      176.52      147.86      6.87 o 
 -16   1   4        1.25       -3.36      3.29 o 
 -15   1   4       70.63       68.51      4.09 o 
 -14   1   4      645.89      641.50      9.43 o 
 -13   1   4       41.26       43.77      3.10 o 
 -12   1   4       54.34       59.18      3.23 o 
 -11   1   4       10.54        9.99      1.89 o 
 -10   1   4       18.02       19.34      1.84 o 
  -9   1   4       43.64       42.14      1.92 o 
  -8   1   4     1418.83     1442.32     12.96 o 
  -7   1   4      484.68      510.04      6.43 o 
  -6   1   4       14.38       16.52      1.65 o 
  -5   1   4      746.85      698.36      6.91 o 
  -4   1   4     2124.56     2082.07     16.73 o 
  -3   1   4      872.04      880.28     12.62 o 
  -2   1   4    22055.50    21997.72    209.58 o 
  -1   1   4    31245.36    30367.43    288.18 o 
   0   1   4     1273.20     1227.51     11.60 o 
   1   1   4        9.49        9.04      1.40 o 
   2   1   4      947.17      994.93     10.25 o 
   3   1   4      478.06      460.00      6.24 o 
   4   1   4     3246.61     3225.39     30.13 o 
   5   1   4      400.16      431.17      8.44 o 
   6   1   4     2622.67     2741.34     27.00 o 
   7   1   4      123.04      166.01      6.73 o 
   8   1   4      217.44      219.18      4.90 o 
   9   1   4        2.87        3.92      1.57 o 
  10   1   4        0.05       -0.86      1.34 o 
  11   1   4      594.19      561.50      9.90 o 
  12   1   4     1381.89     1308.27     22.30 o 
  13   1   4      244.42      264.47      6.86 o 
  14   1   4       19.87       22.60      3.60 o 
  15   1   4      307.21      310.28      9.39 o 
  16   1   4       21.84       15.52      3.61 o 
  17   1   4        0.00       -4.05      2.88 o 
  18   1   4       34.22       38.05      4.75 o 
  19   1   4        3.14        4.35      3.63 o 
  20   1   4       13.36       12.36      4.21 o 
  21   1   4       27.12       32.01      8.69 o 
 -21   2   4       43.69       41.54      4.50 o 
 -20   2   4      183.56      186.88      8.10 o 
 -19   2   4       63.60       69.50      4.76 o 
 -18   2   4       91.38       91.30      5.09 o 
 -17   2   4      294.54      281.88      7.85 o 
 -16   2   4      328.73      316.48      7.12 o 
 -15   2   4      300.09      288.75      6.41 o 
 -14   2   4       10.26        3.68      2.28 o 
 -13   2   4      341.55      324.03      6.40 o 
 -12   2   4       16.85       20.32      2.47 o 
 -11   2   4      158.24      154.38      5.70 o 
 -10   2   4       42.84       40.04      3.10 o 
  -9   2   4       32.97       27.09      2.40 o 
  -8   2   4      356.25      335.30      5.93 o 
  -7   2   4      515.12      498.62      8.43 o 
  -6   2   4        1.49        1.71      1.93 o 
  -5   2   4        0.00       -0.20      2.08 o 
  -4   2   4        3.83        6.57      3.93 o 
  -3   2   4     4584.06     4618.18     54.65 o 
  -2   2   4     1508.00     1539.18     19.62 o 
  -1   2   4        2.48       -2.52      1.68 o 
   0   2   4     1809.59     1870.47     18.79 o 
   1   2   4      209.18      204.27      3.18 o 
   2   2   4       29.38       40.69      3.87 o 
   3   2   4       84.48       91.87      3.54 o 
   4   2   4      111.15      120.43      3.00 o 
   5   2   4      230.93      278.01      4.48 o 
   6   2   4     1312.70     1357.42     13.68 o 
   7   2   4      371.20      391.56      7.35 o 
   8   2   4       12.24       17.78      2.15 o 
   9   2   4        0.43        0.09      1.83 o 
  10   2   4       11.67       13.46      2.30 o 
  11   2   4       50.77       59.71      3.86 o 
  12   2   4       48.74       51.47      4.97 o 
  13   2   4        1.18       -1.60      2.14 o 
  14   2   4       30.44       26.82      3.15 o 
  15   2   4       45.70       54.36      7.06 o 
  16   2   4       78.61       75.01      5.59 o 
  17   2   4        2.77        2.20      3.41 o 
  18   2   4       46.66       42.69      5.16 o 
  19   2   4        4.54        3.69      3.75 o 
  20   2   4        1.61        4.61      5.27 o 
 -20   3   4        0.91       -0.77      4.51 o 
 -19   3   4        5.66       11.65      4.90 o 
 -18   3   4       37.28       45.87      5.89 o 
 -17   3   4       49.93       59.78      7.99 o 
 -16   3   4      660.40      654.10     13.47 o 
 -15   3   4      250.27      267.69      8.41 o 
 -14   3   4       54.72       51.71      4.61 o 
 -13   3   4      702.69      682.16     13.07 o 
 -12   3   4       35.30       45.60      4.48 o 
 -11   3   4      887.82      874.78     13.95 o 
 -10   3   4     2684.52     2575.24     29.86 o 
  -9   3   4        2.22       -0.97      2.20 o 
  -8   3   4      570.85      573.25     12.52 o 
  -7   3   4      106.36      109.18      4.48 o 
  -6   3   4      188.37      165.62      5.14 o 
  -5   3   4       79.72       74.23      3.74 o 
  -4   3   4       73.42       79.13      4.54 o 
  -3   3   4        1.41        4.83      2.50 o 
  -2   3   4       52.94       45.66      3.61 o 
  -1   3   4      127.41      133.97      6.44 o 
   0   3   4      366.63      347.62      6.77 o 
   1   3   4      280.26      276.37      4.64 o 
   2   3   4      363.56      353.60      5.36 o 
   3   3   4      258.10      254.31      5.68 o 
   4   3   4        2.77        1.65      1.55 o 
   5   3   4       13.86        9.89      2.52 o 
   6   3   4       68.33       78.98      4.17 o 
   7   3   4      117.21      128.35     11.61 o 
   8   3   4       61.48       66.56      6.95 o 
   9   3   4        4.43       -0.46      3.18 o 
  10   3   4       16.84       14.65      3.82 o 
  11   3   4        7.22        8.26      3.52 o 
  12   3   4       12.41       11.86      4.86 o 
  13   3   4      158.73      152.58      7.65 o 
  14   3   4        8.29       12.28      3.90 o 
  15   3   4       77.88       75.10      5.96 o 
  16   3   4        4.67        4.46      5.05 o 
  17   3   4       16.33       20.15      6.16 o 
  18   3   4        0.32        1.32      9.00 o 
 -17   4   4        5.01        7.79      5.42 o 
 -16   4   4        0.88        8.04      3.99 o 
 -15   4   4       76.40       69.21      9.97 o 
 -14   4   4        0.05       -4.60      3.45 o 
 -13   4   4       20.29       19.21      4.33 o 
 -12   4   4        4.04       13.90      3.83 o 
 -11   4   4       89.49       87.16      5.81 o 
 -10   4   4       71.65       82.44      7.85 o 
  -9   4   4       76.08       77.67      5.84 o 
  -8   4   4       14.59       14.62      3.76 o 
  -7   4   4        8.56        8.00      2.83 o 
  -6   4   4       52.89       62.01      4.51 o 
  -5   4   4       12.74       10.50      2.78 o 
  -4   4   4       12.23       12.74      2.94 o 
  -3   4   4       12.32        9.73      3.35 o 
  -2   4   4       29.06       24.30      7.53 o 
  -1   4   4      261.30      246.12     24.36 o 
   0   4   4      155.80      147.61      6.09 o 
   1   4   4       73.12       77.47      5.70 o 
   2   4   4       57.97       68.11      5.40 o 
   3   4   4       51.86       48.89      7.27 o 
   4   4   4      318.84      324.08      7.15 o 
   5   4   4      528.41      562.63      9.63 o 
   6   4   4      290.51      294.84      7.13 o 
   7   4   4       70.23       64.78      4.88 o 
   8   4   4       58.14       61.39      6.77 o 
   9   4   4      157.80      161.76      8.18 o 
  10   4   4      123.63      128.63      7.62 o 
  11   4   4      101.18      120.36      7.98 o 
  12   4   4       19.72       16.34      4.91 o 
  13   4   4       42.56       38.92      5.93 o 
  14   4   4        8.45       10.75      4.77 o 
  15   4   4       20.47       19.99      5.05 o 
 -12   5   4        8.25       12.89      6.07 o 
 -11   5   4        0.50       -1.01      5.44 o 
 -10   5   4        0.03        0.20      5.30 o 
  -9   5   4       13.81       19.96      5.90 o 
  -8   5   4        0.00       -2.98      4.91 o 
  -7   5   4       22.55       23.40      4.87 o 
  -6   5   4        1.31       -3.78      3.75 o 
  -5   5   4        3.25        0.50      3.16 o 
  -4   5   4        1.85        0.38      3.11 o 
  -3   5   4       72.79       75.53      6.76 o 
  -2   5   4       52.59       59.23      9.11 o 
  -1   5   4       37.93       36.18      4.79 o 
   0   5   4       50.30       50.99      7.67 o 
   1   5   4      165.18      195.12     18.93 o 
   2   5   4        1.08        4.47      4.14 o 
   3   5   4       14.43       25.98      4.96 o 
   4   5   4      172.44      169.50     13.58 o 
   5   5   4       41.25       49.97      5.53 o 
   6   5   4       97.28      112.18     23.13 o 
   7   5   4        3.92        1.71      7.05 o 
   8   5   4      138.05      158.59     16.48 o 
   9   5   4        5.96        0.14     14.13 o 
  10   5   4       78.60       85.50     25.24 o 
 -23   0   5       12.64       27.76      6.96 o 
 -21   0   5      143.41      148.39     21.88 o 
 -19   0   5      488.87      418.09     15.75 o 
 -17   0   5       99.92       86.42      7.70 o 
 -15   0   5       10.25        8.92      4.15 o 
 -13   0   5        8.55        8.34      3.32 o 
 -11   0   5       27.13       35.65      5.07 o 
  -9   0   5       13.50       15.54     10.75 o 
  -7   0   5       24.07       35.05      3.25 o 
  -5   0   5       11.86       10.40      1.71 o 
  -3   0   5     6419.96     6150.92    104.21 o 
  -1   0   5       80.46       92.86      2.93 o 
   1   0   5     1825.22     1698.90     27.48 o 
   3   0   5       19.31       24.19      1.55 o 
   5   0   5      687.61      610.49      9.85 o 
   7   0   5      170.19      189.51      4.88 o 
   9   0   5       20.45       23.95      2.72 o 
  11   0   5     2399.75     2339.86     28.25 o 
  13   0   5      863.85      832.36     21.44 o 
  15   0   5      776.41      774.80     21.53 o 
  17   0   5      101.30       91.63     15.85 o 
  19   0   5       12.33       17.36      6.45 o 
  21   0   5        0.63       -2.61      8.54 o 
 -23   1   5        3.25        5.04      4.22 o 
 -22   1   5       28.01       30.20      4.24 o 
 -21   1   5        1.38       -1.11      2.86 o 
 -20   1   5        0.55       -2.74      2.65 o 
 -19   1   5       68.44       76.60      4.74 o 
 -18   1   5       11.57       12.44      2.95 o 
 -17   1   5      261.25      266.12      7.49 o 
 -16   1   5       16.69       13.48      3.42 o 
 -15   1   5        0.23       -0.66      2.15 o 
 -14   1   5      179.91      162.39      5.22 o 
 -13   1   5        8.79       13.38      3.07 o 
 -12   1   5      399.55      422.07      7.59 o 
 -11   1   5      108.56      134.21      3.79 o 
 -10   1   5       22.18       20.93      2.11 o 
  -9   1   5      812.62      849.38      8.82 o 
  -8   1   5       63.93       75.83      2.63 o 
  -7   1   5      353.14      349.08      5.31 o 
  -6   1   5      252.16      241.04      4.94 o 
  -5   1   5      116.62      131.41      3.41 o 
  -4   1   5     1066.53     1147.19     11.13 o 
  -3   1   5       14.57       13.57      1.79 o 
  -2   1   5      219.89      218.45      4.85 o 
  -1   1   5      241.06      266.43      4.50 o 
   0   1   5       75.04       71.43      1.97 o 
   1   1   5     1211.74     1207.72     11.86 o 
   2   1   5      166.86      200.27      3.65 o 
   3   1   5      262.86      327.71      5.21 o 
   4   1   5      115.91      111.55      3.85 o 
   5   1   5       27.09       21.42      1.90 o 
   6   1   5      107.20      111.29      4.46 o 
   7   1   5      191.19      233.16      5.00 o 
   8   1   5       25.67       17.38      1.99 o 
   9   1   5        2.80        2.34      1.53 o 
  10   1   5       96.36       91.71      3.96 o 
  11   1   5       38.17       34.46      2.73 o 
  12   1   5        5.21        1.61      1.97 o 
  13   1   5      122.97      125.75      6.88 o 
  14   1   5        3.52        5.54      3.58 o 
  15   1   5      422.47      408.91     13.22 o 
  16   1   5       90.07       88.86      5.96 o 
  17   1   5       23.33       23.38      4.12 o 
  18   1   5       60.45       67.19      9.81 o 
  19   1   5       57.27       73.87      6.20 o 
  20   1   5       10.65       12.82      4.31 o 
  21   1   5       83.67       92.03     10.69 o 
 -21   2   5       10.00        8.78      8.10 o 
 -20   2   5        2.38       -0.69      3.71 o 
 -19   2   5       22.47       21.42      3.47 o 
 -18   2   5      133.40      134.16      6.96 o 
 -17   2   5      218.27      214.43      6.74 o 
 -16   2   5      206.07      218.52      5.87 o 
 -15   2   5      196.18      196.71      6.55 o 
 -14   2   5        1.92       -0.77      2.18 o 
 -13   2   5       59.04       52.53      3.47 o 
 -12   2   5      709.90      681.33     10.99 o 
 -11   2   5       44.24       43.55      3.46 o 
 -10   2   5      164.59      173.10      3.76 o 
  -9   2   5       15.90       11.14      1.49 o 
  -8   2   5      247.72      234.08      4.88 o 
  -7   2   5        5.10        4.24      1.58 o 
  -6   2   5      333.86      321.18      5.57 o 
  -5   2   5      817.68      866.17     10.14 o 
  -4   2   5       11.48        8.03      2.04 o 
  -3   2   5      520.64      455.83      8.51 o 
  -2   2   5      801.31      769.96     12.00 o 
  -1   2   5      241.68      206.37      4.58 o 
   0   2   5      727.53      723.14      8.37 o 
   1   2   5       89.00       71.84      3.44 o 
   2   2   5      129.23      129.47      3.45 o 
   3   2   5        0.34       -1.48      1.10 o 
   4   2   5       52.96       43.49      2.83 o 
   5   2   5       34.01       37.92      2.52 o 
   6   2   5       13.57        9.92      1.53 o 
   7   2   5      135.78      137.86      4.00 o 
   8   2   5       48.62       53.70      2.89 o 
   9   2   5        5.43        6.78      2.51 o 
  10   2   5       31.94       29.51      2.69 o 
  11   2   5        5.81        8.60      2.48 o 
  12   2   5       13.56        9.66      3.18 o 
  13   2   5       39.33       33.03      6.81 o 
  14   2   5       11.64       11.29      3.25 o 
  15   2   5        3.73       10.55      4.72 o 
  16   2   5      160.62      162.05     14.64 o 
  17   2   5       71.45       81.58     10.59 o 
  18   2   5       21.92       25.84      6.32 o 
  19   2   5        6.54        5.76      5.44 o 
 -20   3   5        0.48       -2.15      5.40 o 
 -19   3   5       58.09       77.01      7.04 o 
 -18   3   5       79.25       75.98      6.81 o 
 -17   3   5       22.30       24.57      4.24 o 
 -16   3   5       22.68       37.06     10.65 o 
 -15   3   5      103.22      108.02      6.45 o 
 -14   3   5       42.27       44.21      6.00 o 
 -13   3   5       35.87       37.68      6.54 o 
 -12   3   5       15.82       26.27      3.79 o 
 -11   3   5      259.87      275.61     11.83 o 
 -10   3   5        4.95        6.62      5.40 o 
  -9   3   5        2.56        0.23      2.32 o 
  -8   3   5        1.40        2.64      2.33 o 
  -7   3   5      272.62      272.15      6.61 o 
  -6   3   5        4.85        7.56      2.35 o 
  -5   3   5       30.26       26.08      2.91 o 
  -4   3   5       10.00        9.21      3.52 o 
  -3   3   5      171.85      160.90      4.09 o 
  -2   3   5      469.20      480.06      9.68 o 
  -1   3   5        0.08       -2.52      1.68 o 
   0   3   5       59.68       66.48      3.72 o 
   1   3   5       29.58       25.85      3.03 o 
   2   3   5       78.48       68.86      5.03 o 
   3   3   5        0.21       -0.26      2.47 o 
   4   3   5       37.81       31.01      2.84 o 
   5   3   5       60.32       65.84      4.88 o 
   6   3   5       26.85       28.07      5.22 o 
   7   3   5       49.56       52.69      3.87 o 
   8   3   5       24.53       31.15      4.04 o 
   9   3   5       52.42       48.72      4.67 o 
  10   3   5      107.64       86.35      8.99 o 
  11   3   5       11.50       11.95      3.64 o 
  12   3   5        6.14        7.12      3.64 o 
  13   3   5        6.77        8.05      3.73 o 
  14   3   5        1.76        2.63      4.95 o 
  15   3   5       27.36       20.46      4.68 o 
  16   3   5      222.10      208.96     13.35 o 
  17   3   5        0.23        8.38      5.79 o 
  18   3   5        0.87       -1.13      5.21 o 
 -16   4   5        0.00       -2.62      3.83 o 
 -15   4   5        7.02        6.03      3.94 o 
 -14   4   5      117.41      130.43      6.97 o 
 -13   4   5       11.64        6.93      3.92 o 
 -12   4   5        4.09        2.73      3.61 o 
 -11   4   5       28.54       21.08      4.16 o 
 -10   4   5        5.03        2.61      3.49 o 
  -9   4   5       62.78       59.21     10.94 o 
  -8   4   5       82.94       80.80      4.71 o 
  -7   4   5        0.00       -0.06      2.43 o 
  -6   4   5        4.96        6.36      2.95 o 
  -5   4   5      124.00      126.08      6.14 o 
  -4   4   5        8.44        4.32      2.85 o 
  -3   4   5       54.37       49.46      4.90 o 
  -2   4   5        6.53        8.10      4.59 o 
  -1   4   5        5.06       12.85      4.55 o 
   0   4   5       38.91       42.75      6.98 o 
   1   4   5      156.31      171.42     12.02 o 
   2   4   5      209.42      191.32      9.69 o 
   3   4   5      290.16      271.64      9.47 o 
   4   4   5       38.91       39.74      5.29 o 
   5   4   5       24.03       19.39      4.66 o 
   6   4   5       84.17       81.82     10.95 o 
   7   4   5       83.08       78.02      6.82 o 
   8   4   5       23.19       35.28      7.30 o 
   9   4   5       47.30       47.94      9.19 o 
  10   4   5        1.02       -1.45      3.73 o 
  11   4   5       66.97       60.06     10.18 o 
  12   4   5       46.22       54.56      6.26 o 
  13   4   5       52.05       59.27      8.60 o 
  14   4   5       27.49       44.91      9.15 o 
 -11   5   5        0.30       -4.34      5.25 o 
 -10   5   5       24.69       21.59      6.49 o 
  -9   5   5        3.83        1.44      5.26 o 
  -8   5   5        4.66        1.61      4.28 o 
  -7   5   5        0.88        1.87      3.22 o 
  -6   5   5       52.73       50.47      4.51 o 
  -5   5   5        9.88        7.56      3.80 o 
  -4   5   5        8.47        4.15      3.33 o 
  -3   5   5       49.74       48.98      4.44 o 
  -2   5   5        8.25        7.45      4.01 o 
  -1   5   5        1.44        0.91      3.73 o 
   0   5   5        0.04       -1.58      3.84 o 
   1   5   5      172.72      176.10      7.70 o 
   2   5   5       91.14      103.77      8.67 o 
   3   5   5       70.07       70.12      6.67 o 
   4   5   5       11.01        6.31      4.53 o 
   5   5   5        9.02        5.62      4.31 o 
   6   5   5        6.58       -1.14     12.07 o 
   7   5   5        4.47        1.51      7.05 o 
   8   5   5        2.63       -8.96      6.66 o 
   9   5   5        0.10       -9.62      6.63 o 
 -22   0   6       18.57       34.27      7.26 o 
 -20   0   6        1.33       -0.95      4.29 o 
 -18   0   6        1.76        4.61      4.30 o 
 -16   0   6       85.07       58.70      6.50 o 
 -14   0   6      101.98       97.64      9.24 o 
 -12   0   6     1212.99     1414.04     27.75 o 
 -10   0   6        0.00       -1.93      1.97 o 
  -8   0   6     1531.99     1641.22     28.13 o 
  -6   0   6      119.79      113.03      4.50 o 
  -4   0   6      282.81      283.77      8.74 o 
  -2   0   6      905.74      895.08     12.42 o 
   0   0   6      304.90      339.44      8.50 o 
   2   0   6     4583.22     4304.38     55.20 o 
   4   0   6       53.36       53.21      2.92 o 
   6   0   6     2951.83     3129.07     38.24 o 
   8   0   6      690.85      741.94     11.58 o 
  10   0   6      179.66      163.75      8.29 o 
  12   0   6      182.52      154.41      9.12 o 
  14   0   6      324.82      312.50     15.02 o 
  16   0   6      135.04      128.61     26.40 o 
  18   0   6       73.81       56.70      7.69 o 
  20   0   6        2.10        1.29     10.11 o 
 -22   1   6       14.73       14.38      3.72 o 
 -21   1   6       48.13       48.20      7.94 o 
 -20   1   6        0.04        3.19      2.83 o 
 -19   1   6      210.67      190.89     10.83 o 
 -18   1   6       18.30       19.25      3.22 o 
 -17   1   6      151.33      138.68      5.54 o 
 -16   1   6       65.57       70.43      4.82 o 
 -15   1   6      182.97      175.63      8.66 o 
 -14   1   6        0.05       -0.08      2.42 o 
 -13   1   6       56.86       67.54      3.57 o 
 -12   1   6      221.66      216.79      4.99 o 
 -11   1   6      110.38      122.45      4.94 o 
 -10   1   6       98.20      107.01      4.99 o 
  -9   1   6     1028.58     1039.31     10.73 o 
  -8   1   6        7.23       15.95      1.42 o 
  -7   1   6       66.44       53.04      2.16 o 
  -6   1   6      531.50      626.12      6.75 o 
  -5   1   6      559.14      555.03      7.14 o 
  -4   1   6       26.33       35.41      2.52 o 
  -3   1   6     1028.87      997.24     13.38 o 
  -2   1   6     1002.66     1053.13     13.84 o 
  -1   1   6      302.17      321.53      6.98 o 
   0   1   6     1556.78     1495.33     14.19 o 
   1   1   6        5.74        9.46      2.17 o 
   2   1   6      189.84      174.98      3.24 o 
   3   1   6     2876.61     2902.44     26.01 o 
   4   1   6       80.42       87.88      3.07 o 
   5   1   6     3204.09     3276.40     31.52 o 
   6   1   6        1.84       -1.44      1.54 o 
   7   1   6      446.03      443.54     12.16 o 
   8   1   6       31.31       41.48      2.66 o 
   9   1   6      381.36      403.58      6.91 o 
  10   1   6      426.59      421.89      7.22 o 
  11   1   6      383.66      380.14      7.31 o 
  12   1   6        1.01        1.33      1.91 o 
  13   1   6      507.78      468.99      8.98 o 
  14   1   6      725.82      684.00     14.11 o 
  15   1   6      629.37      594.10     16.70 o 
  16   1   6       47.12       50.90      5.03 o 
  17   1   6        2.49        3.11      4.24 o 
  18   1   6        0.92       -0.66      5.24 o 
  19   1   6      105.45      119.97      7.50 o 
  20   1   6       26.89       31.84      5.20 o 
 -21   2   6        5.51        9.72      4.65 o 
 -20   2   6       22.23       22.36      5.04 o 
 -19   2   6        9.21        8.78      4.29 o 
 -18   2   6       67.86       73.36      8.41 o 
 -17   2   6      243.64      256.30      8.78 o 
 -16   2   6      391.75      382.87      7.73 o 
 -15   2   6        0.96       -0.62      2.23 o 
 -14   2   6       70.14       66.09      5.01 o 
 -13   2   6       79.08       79.02      3.95 o 
 -12   2   6      284.44      273.77     11.23 o 
 -11   2   6       24.88       31.71      2.13 o 
 -10   2   6      748.43      709.55      8.60 o 
  -9   2   6       11.04       10.51      1.50 o 
  -8   2   6      112.55      112.10      5.91 o 
  -7   2   6       82.75       74.89      3.01 o 
  -6   2   6      137.47      122.39      4.18 o 
  -5   2   6     2149.28     2213.24     26.81 o 
  -4   2   6      416.66      371.57      8.21 o 
  -3   2   6       12.20       13.31      2.34 o 
  -2   2   6      484.53      491.02     10.53 o 
  -1   2   6    12257.57    12233.47    108.47 o 
   0   2   6     2627.71     2525.51     25.24 o 
   1   2   6       93.12       99.25      4.82 o 
   2   2   6        0.01       -3.12      2.08 o 
   3   2   6        0.15        2.01      1.63 o 
   4   2   6       30.64       37.85      2.81 o 
   5   2   6      441.65      432.25      5.86 o 
   6   2   6       18.50       23.00      1.76 o 
   7   2   6      134.63      131.32      5.02 o 
   8   2   6        1.49       -0.30      1.93 o 
   9   2   6      143.50      133.60      4.32 o 
  10   2   6        6.69        4.82      2.72 o 
  11   2   6       20.28       18.60      5.75 o 
  12   2   6       83.00       75.52      7.74 o 
  13   2   6       64.46       67.52      4.93 o 
  14   2   6        5.18        2.12      3.01 o 
  15   2   6        0.28       -3.88      4.05 o 
  16   2   6       82.43       71.60      8.53 o 
  17   2   6        9.60       16.90      5.70 o 
  18   2   6       39.77       55.46      7.74 o 
  19   2   6        1.42        9.16      5.79 o 
 -19   3   6        8.31       10.37      7.24 o 
 -18   3   6        4.13        2.30      4.50 o 
 -17   3   6       48.18       41.94      4.94 o 
 -16   3   6      113.77      100.94      6.14 o 
 -15   3   6      107.51      119.38      6.92 o 
 -14   3   6      130.28      119.57      9.97 o 
 -13   3   6      422.44      396.53     11.80 o 
 -12   3   6      480.12      439.06     12.14 o 
 -11   3   6       45.85       49.23      4.94 o 
 -10   3   6      147.79      142.46      5.39 o 
  -9   3   6      163.60      155.05      7.19 o 
  -8   3   6       81.89       94.88      4.26 o 
  -7   3   6      198.48      188.75      6.40 o 
  -6   3   6      340.02      328.28      7.02 o 
  -5   3   6      115.98      124.54      7.46 o 
  -4   3   6      508.70      482.55     10.12 o 
  -3   3   6       10.91       16.68      2.87 o 
  -2   3   6       15.44       12.76      2.74 o 
  -1   3   6       98.01       96.99      3.57 o 
   0   3   6       62.70       64.78      3.16 o 
   1   3   6      429.95      433.59      7.52 o 
   2   3   6       17.86       13.39      4.26 o 
   3   3   6       26.90       32.48      4.59 o 
   4   3   6       78.94       91.92      4.12 o 
   5   3   6      122.26      119.70      9.20 o 
   6   3   6     1027.71      962.52     17.54 o 
   7   3   6      188.87      198.73      8.50 o 
   8   3   6      131.61      154.98      6.72 o 
   9   3   6       31.49       23.64      4.11 o 
  10   3   6      171.31      142.83      7.14 o 
  11   3   6        0.96        3.03      3.30 o 
  12   3   6       90.70       85.11      6.08 o 
  13   3   6        1.04        0.09      3.91 o 
  14   3   6       16.12       16.39      4.15 o 
  15   3   6       36.14       29.82      5.90 o 
  16   3   6       11.51        3.92      5.14 o 
  17   3   6       30.19       22.94      7.16 o 
 -16   4   6        0.64       -2.14      3.79 o 
 -15   4   6      102.65      115.32      8.50 o 
 -14   4   6      113.37      119.66      6.87 o 
 -13   4   6       15.23       10.24      3.96 o 
 -12   4   6      118.80      112.74      6.47 o 
 -11   4   6        0.77       -2.83      5.83 o 
 -10   4   6       48.03       43.18      7.59 o 
  -9   4   6       12.34        3.76      3.58 o 
  -8   4   6      205.32      190.70      9.06 o 
  -7   4   6       34.72       41.02      3.87 o 
  -6   4   6       10.27        1.74      3.57 o 
  -5   4   6        5.18       11.22      3.14 o 
  -4   4   6       37.17       43.22      4.77 o 
  -3   4   6       26.06       30.88      4.40 o 
  -2   4   6       68.22       70.80      8.47 o 
  -1   4   6       27.98       21.90      4.25 o 
   0   4   6       29.69       35.04      4.76 o 
   1   4   6       91.76       95.55      6.40 o 
   2   4   6      818.87      773.08     16.24 o 
   3   4   6       26.30       22.03      4.62 o 
   4   4   6       15.82       13.12      4.51 o 
   5   4   6       12.06       14.43      4.55 o 
   6   4   6        0.02        2.63      4.10 o 
   7   4   6        4.84        3.43      7.52 o 
   8   4   6        7.81        3.87      5.89 o 
   9   4   6       53.97       63.97     17.33 o 
  10   4   6        0.49        3.01      6.07 o 
  11   4   6        3.40        4.06     11.72 o 
  12   4   6       35.84       34.37      8.14 o 
  13   4   6       14.78       15.30      8.74 o 
  14   4   6       31.81       53.93      9.89 o 
 -11   5   6        1.56       -5.87      5.38 o 
 -10   5   6        0.00       -0.08      7.25 o 
  -9   5   6       30.49       33.63      6.25 o 
  -8   5   6        3.08        4.48      4.05 o 
  -7   5   6       96.48      105.73      7.19 o 
  -6   5   6       21.31       26.39      4.35 o 
  -5   5   6       56.90       45.85      6.52 o 
  -4   5   6       11.90       18.01      3.89 o 
  -3   5   6       44.95       46.64      7.40 o 
  -2   5   6        0.52        0.00      6.08 o 
  -1   5   6       73.75       57.48     11.44 o 
   0   5   6      202.47      190.54      8.57 o 
   1   5   6       25.93       27.05      4.86 o 
   2   5   6        7.45       -0.93      4.03 o 
   3   5   6        5.87       10.20      4.42 o 
   4   5   6        4.38        2.84      4.29 o 
   5   5   6       25.07       16.90      4.83 o 
   6   5   6       65.73       87.00      8.65 o 
   7   5   6       20.95       12.59      8.01 o 
   8   5   6       23.41       13.51      8.23 o 
   9   5   6        1.01        4.85      8.60 o 
 -23   0   7       51.33       82.03      9.54 o 
 -21   0   7       60.76       64.63      7.89 o 
 -19   0   7       11.69        4.42      5.87 o 
 -17   0   7      954.74      941.66     35.24 o 
 -15   0   7      209.96      231.54     10.37 o 
 -13   0   7       76.27       61.24     36.30 o 
 -11   0   7       19.32       23.23      3.76 o 
  -9   0   7      417.67      429.77      8.59 o 
  -7   0   7      376.72      389.52      8.05 o 
  -5   0   7       28.00       26.75      2.24 o 
  -3   0   7      456.03      442.73      8.45 o 
  -1   0   7     2132.00     2062.93     26.36 o 
   1   0   7      126.85      104.52      3.44 o 
   3   0   7     1869.15     2071.04     29.15 o 
   5   0   7     2336.69     2451.71     31.11 o 
   7   0   7       12.85       15.23      2.23 o 
   9   0   7        0.08       -2.06      1.73 o 
  11   0   7     4285.74     4102.48     46.44 o 
  13   0   7     1291.33     1257.87     28.73 o 
  15   0   7      191.81      167.86     14.30 o 
  17   0   7      205.57      201.82     27.25 o 
  19   0   7        8.62       12.04      6.10 o 
 -22   1   7      112.30      134.77      6.63 o 
 -21   1   7       30.09       29.86      4.00 o 
 -20   1   7       81.12       83.50      5.69 o 
 -19   1   7        0.92        0.88      2.67 o 
 -18   1   7      389.09      389.68      9.10 o 
 -17   1   7        2.14        7.36      2.65 o 
 -16   1   7      116.83      114.25      4.96 o 
 -15   1   7       51.42       46.73      3.44 o 
 -14   1   7       37.23       41.41      3.20 o 
 -13   1   7        2.16        3.12      2.03 o 
 -12   1   7        3.78        4.07      2.09 o 
 -11   1   7      130.69      148.65      4.27 o 
 -10   1   7      102.65       97.12      2.96 o 
  -9   1   7      659.86      731.13      8.43 o 
  -8   1   7     2019.09     1982.15     22.84 o 
  -7   1   7       54.66       49.87      2.00 o 
  -6   1   7      375.15      391.61      6.74 o 
  -5   1   7      209.32      214.17      6.17 o 
  -4   1   7     2444.92     2524.63     29.31 o 
  -3   1   7       26.48       32.20      1.81 o 
  -2   1   7     1705.92     1841.53     18.44 o 
  -1   1   7      291.94      237.02      6.63 o 
   0   1   7      507.73      491.85      6.53 o 
   1   1   7      122.55      135.93      4.34 o 
   2   1   7       34.45       37.50      2.63 o 
   3   1   7      113.18      116.95      3.24 o 
   4   1   7      309.42      318.42      5.60 o 
   5   1   7       31.14       45.43      2.47 o 
   6   1   7      113.29      124.16      4.21 o 
   7   1   7      344.57      328.33      7.40 o 
   8   1   7      410.62      389.96      8.40 o 
   9   1   7       58.32       61.98      4.70 o 
  10   1   7       44.28       40.65      2.85 o 
  11   1   7      515.81      515.04      9.57 o 
  12   1   7      923.12      897.09     14.07 o 
  13   1   7      709.53      694.65     14.00 o 
  14   1   7       14.77       17.63      3.65 o 
  15   1   7        0.03       -0.27      2.97 o 
  16   1   7       15.51       22.72      4.13 o 
  17   1   7       23.22       29.26      5.54 o 
  18   1   7       12.26       14.76      4.22 o 
  19   1   7      277.54      327.52     15.20 o 
  20   1   7       60.23       76.16      9.51 o 
 -21   2   7        0.37        3.31      4.67 o 
 -20   2   7       12.24       13.34      4.94 o 
 -19   2   7        0.40       -2.96      4.27 o 
 -18   2   7       16.17       15.78      4.59 o 
 -17   2   7        2.78        3.16      4.10 o 
 -16   2   7        1.73        1.74      4.57 o 
 -15   2   7        6.40        1.83      4.94 o 
 -14   2   7      224.99      218.22      6.08 o 
 -13   2   7       31.70       34.29      2.99 o 
 -12   2   7      741.19      701.88     10.88 o 
 -11   2   7        9.33        8.87      1.67 o 
 -10   2   7      766.55      749.84      8.96 o 
  -9   2   7       43.00       36.98      2.00 o 
  -8   2   7       31.96       34.19      2.45 o 
  -7   2   7      431.92      455.57      6.96 o 
  -6   2   7        0.70        2.25      1.68 o 
  -5   2   7      116.34      124.41      4.71 o 
  -4   2   7      126.03      135.76     14.30 o 
  -3   2   7      401.26      364.68      7.91 o 
  -2   2   7        0.38       -0.54      3.02 o 
  -1   2   7     1555.69     1614.34     21.29 o 
   0   2   7        0.00       -0.94      2.23 o 
   1   2   7        7.13        7.05      1.48 o 
   2   2   7      377.69      373.42      6.04 o 
   3   2   7      284.53      291.44     10.39 o 
   4   2   7      313.78      302.05      7.04 o 
   5   2   7       66.21       67.16      3.60 o 
   6   2   7       47.65       43.34      4.56 o 
   7   2   7       55.25       63.82      3.40 o 
   8   2   7        0.35        1.84      2.33 o 
   9   2   7       11.59       12.81      2.99 o 
  10   2   7       12.58        7.71      2.86 o 
  11   2   7      505.40      429.43     16.45 o 
  12   2   7       53.95       39.82      5.37 o 
  13   2   7        2.97        4.75      3.43 o 
  14   2   7       22.76       19.12      3.67 o 
  15   2   7       49.30       41.16      7.74 o 
  16   2   7       73.30       81.90     13.06 o 
  17   2   7        2.30        1.97      5.05 o 
  18   2   7      104.37      115.75      9.93 o 
 -19   3   7        0.37       -1.86      4.24 o 
 -18   3   7        9.38       11.19      4.60 o 
 -17   3   7      275.54      297.49      9.55 o 
 -16   3   7      221.35      205.95      8.10 o 
 -15   3   7      301.47      312.19     10.99 o 
 -14   3   7       15.85       17.62      4.40 o 
 -13   3   7      174.61      159.93      7.92 o 
 -12   3   7       65.16       73.07      5.74 o 
 -11   3   7      338.38      292.97      9.81 o 
 -10   3   7       10.23        7.98      2.54 o 
  -9   3   7       13.32       11.83      2.69 o 
  -8   3   7      455.87      422.76      8.30 o 
  -7   3   7      299.40      269.21      7.90 o 
  -6   3   7       19.74       22.03      2.86 o 
  -5   3   7      253.53      254.31      7.88 o 
  -4   3   7      113.69      126.03     11.27 o 
  -3   3   7      448.04      448.98      9.91 o 
  -2   3   7       32.23       34.70      3.81 o 
  -1   3   7       57.17       45.70      4.20 o 
   0   3   7      260.07      253.10      7.73 o 
   1   3   7      337.61      304.27      8.44 o 
   2   3   7        0.08       -0.80      1.93 o 
   3   3   7      539.39      557.57     15.97 o 
   4   3   7      244.27      234.21     10.01 o 
   5   3   7      898.26      844.18     16.31 o 
   6   3   7        6.10        0.54      2.45 o 
   7   3   7       26.66       25.35      4.60 o 
   8   3   7      262.28      248.55      9.76 o 
   9   3   7        3.15       -0.98      3.19 o 
  10   3   7      337.70      310.12     10.28 o 
  11   3   7        2.01       -0.77      3.25 o 
  12   3   7        1.07       -0.63      4.08 o 
  13   3   7        2.94        7.30      3.73 o 
  14   3   7        1.39       -1.16      3.25 o 
  15   3   7        5.74        6.79      3.80 o 
  16   3   7        4.05        9.14      5.44 o 
  17   3   7        2.59        1.11      5.22 o 
 -16   4   7        5.27       -2.19      3.95 o 
 -15   4   7      272.54      273.58     16.48 o 
 -14   4   7       38.20       43.51      5.11 o 
 -13   4   7        6.26        2.65      4.33 o 
 -12   4   7        7.97        4.52      4.50 o 
 -11   4   7       20.99       25.80      5.45 o 
 -10   4   7       51.97       52.17      5.33 o 
  -9   4   7       18.94       12.44      3.35 o 
  -8   4   7      104.22       93.48      7.51 o 
  -7   4   7       25.98       28.59      3.69 o 
  -6   4   7       12.25       10.71      3.26 o 
  -5   4   7       41.01       37.43      3.91 o 
  -4   4   7       40.13       43.86      9.27 o 
  -3   4   7        1.27        0.50      3.50 o 
  -2   4   7        0.59       -2.39      4.71 o 
  -1   4   7       20.59       21.72      8.09 o 
   0   4   7       87.31       90.87      7.53 o 
   1   4   7      173.12      163.05      7.80 o 
   2   4   7      492.91      522.52     19.87 o 
   3   4   7       41.10       42.93      5.26 o 
   4   4   7       74.53       77.82      6.29 o 
   5   4   7       61.85       59.50     10.80 o 
   6   4   7        6.30        6.52      4.24 o 
   7   4   7      175.79      183.76      8.79 o 
   8   4   7       97.58      109.60     14.31 o 
   9   4   7        0.15        1.40      5.56 o 
  10   4   7       14.52       22.78     16.26 o 
  11   4   7        0.00        6.75      6.34 o 
  12   4   7        3.21        3.32      6.39 o 
  13   4   7       17.91       17.64      8.54 o 
 -11   5   7        0.59       -2.26      4.25 o 
 -10   5   7       14.08        3.03      8.48 o 
  -9   5   7       19.02       14.80      4.70 o 
  -8   5   7       15.21       10.01      4.48 o 
  -7   5   7       23.72       20.52      6.35 o 
  -6   5   7       69.28       71.64      5.08 o 
  -5   5   7        1.80       -1.71      3.56 o 
  -4   5   7       46.80       47.18      4.52 o 
  -3   5   7       12.41       14.06      7.54 o 
  -2   5   7        1.13       -4.46      4.10 o 
  -1   5   7       10.50        7.12      4.30 o 
   0   5   7        0.30       -3.23      3.96 o 
   1   5   7      101.77       94.48      6.58 o 
   2   5   7        6.27        8.65      4.88 o 
   3   5   7       76.71       85.37      6.90 o 
   4   5   7       21.14       14.50      4.79 o 
   5   5   7        0.47       -6.53      7.95 o 
   6   5   7       25.26       19.57      5.76 o 
   7   5   7        3.34        3.64      6.98 o 
   8   5   7       18.61       23.29      8.79 o 
 -22   0   8        1.29        0.98      4.14 o 
 -20   0   8      158.69      140.65     11.10 o 
 -18   0   8      524.63      496.02     16.62 o 
 -16   0   8      390.62      386.14     19.68 o 
 -14   0   8        6.70       -2.55      3.19 o 
 -12   0   8      184.03      166.77      6.06 o 
 -10   0   8      260.02      267.56      7.00 o 
  -8   0   8      114.56       99.20      4.40 o 
  -6   0   8      324.60      377.79      7.77 o 
  -4   0   8      168.03      151.53      4.48 o 
  -2   0   8      187.13      199.83      5.39 o 
   0   0   8       23.21       25.20      2.18 o 
   2   0   8      584.55      569.67      8.86 o 
   4   0   8     5589.16     5896.09     67.46 o 
   6   0   8      247.95      250.74      6.55 o 
   8   0   8        1.51        4.05      2.74 o 
  10   0   8      116.57      130.91     10.34 o 
  12   0   8      102.22      103.96      8.11 o 
  14   0   8       77.99       71.28      7.55 o 
  16   0   8       76.02       92.13     11.39 o 
  18   0   8        0.19        8.47      5.60 o 
 -22   1   8        0.01        1.30      3.35 o 
 -21   1   8       60.76       76.44      8.86 o 
 -20   1   8       16.87       15.01      3.93 o 
 -19   1   8        0.61        0.43      2.68 o 
 -18   1   8        7.45       10.53      5.68 o 
 -17   1   8       13.82       16.48      3.03 o 
 -16   1   8        2.44        6.11      2.50 o 
 -15   1   8       23.46       25.15      3.03 o 
 -14   1   8      439.34      439.11      9.01 o 
 -13   1   8        1.17        1.37      2.06 o 
 -12   1   8       86.29       93.06      3.77 o 
 -11   1   8     1282.34     1355.22     15.59 o 
 -10   1   8       16.77       33.23      2.65 o 
  -9   1   8      695.51      692.14      8.21 o 
  -8   1   8       50.66       57.84      2.31 o 
  -7   1   8       47.87       46.94      2.03 o 
  -6   1   8      300.51      299.43      4.53 o 
  -5   1   8      755.81      835.42      9.13 o 
  -4   1   8     2496.59     2681.74     23.04 o 
  -3   1   8     3242.09     3352.00     31.55 o 
  -2   1   8        3.50        4.09      1.35 o 
  -1   1   8      158.03      165.99      3.40 o 
   0   1   8      237.67      227.47      3.66 o 
   1   1   8       98.80       95.13      2.62 o 
   2   1   8      404.59      429.83      5.80 o 
   3   1   8       63.49       53.42      3.29 o 
   4   1   8       25.76       25.17      2.00 o 
   5   1   8      178.36      164.76      7.45 o 
   6   1   8       48.71       37.67      2.50 o 
   7   1   8       23.15       28.87      3.15 o 
   8   1   8      109.01      109.42      6.16 o 
   9   1   8      148.40      145.18     11.60 o 
  10   1   8       10.72        8.87      2.47 o 
  11   1   8      309.51      335.18      8.81 o 
  12   1   8      922.04      881.93     15.59 o 
  13   1   8        6.81        8.67      2.57 o 
  14   1   8       17.63       15.90      3.65 o 
  15   1   8       20.11       23.35      4.08 o 
  16   1   8        9.90       13.58      3.72 o 
  17   1   8        0.34       -1.36      3.28 o 
  18   1   8       77.76       87.44     14.38 o 
  19   1   8       32.80       22.88      7.18 o 
 -21   2   8        2.36        6.45      4.82 o 
 -20   2   8       38.88       39.83      7.66 o 
 -19   2   8      108.15      120.14      7.85 o 
 -18   2   8       25.05       30.06      5.14 o 
 -17   2   8      170.89      163.46      8.41 o 
 -16   2   8        0.03       -4.10      3.48 o 
 -15   2   8        0.70       -2.95      4.76 o 
 -14   2   8       14.99       12.54      6.78 o 
 -13   2   8      783.85      750.78     31.42 o 
 -12   2   8     1680.47     1610.81     27.14 o 
 -11   2   8      349.58      335.12      7.15 o 
 -10   2   8      920.26      845.20     12.38 o 
  -9   2   8      394.35      376.95      8.32 o 
  -8   2   8      140.63      132.50      4.44 o 
  -7   2   8        3.36        1.60      2.65 o 
  -6   2   8      268.12      300.85     10.75 o 
  -5   2   8      171.38      165.80      9.08 o 
  -4   2   8     2378.68     2301.87     34.31 o 
  -3   2   8     3095.94     3011.76     35.34 o 
  -2   2   8     2404.17     2377.65     24.12 o 
  -1   2   8       20.42        9.12      4.31 o 
   0   2   8       53.40       50.29      2.88 o 
   1   2   8      888.22      840.65     10.08 o 
   2   2   8        6.90        3.35      1.49 o 
   3   2   8       14.34       13.40      1.94 o 
   4   2   8      190.41      210.53      4.90 o 
   5   2   8      317.14      304.07      6.13 o 
   6   2   8        0.82        0.30      1.83 o 
   7   2   8        4.73        3.73      3.44 o 
   8   2   8       31.26       26.16      3.35 o 
   9   2   8        6.12       13.61      8.82 o 
  10   2   8      161.69      184.55      6.92 o 
  11   2   8      521.98      483.43     22.56 o 
  12   2   8        0.08       -2.10      2.84 o 
  13   2   8      123.11      125.07      6.51 o 
  14   2   8       41.74       43.51      4.64 o 
  15   2   8        7.68        4.02      4.70 o 
  16   2   8       15.49       17.03      5.65 o 
  17   2   8       11.59        7.61      7.09 o 
  18   2   8        6.28        9.98      5.96 o 
 -19   3   8       13.88       13.95      6.61 o 
 -18   3   8      182.08      163.25     10.30 o 
 -17   3   8      100.58      115.75      8.93 o 
 -16   3   8       84.66       90.43      7.09 o 
 -15   3   8        0.16        3.49      3.91 o 
 -14   3   8        7.45        4.15      4.04 o 
 -13   3   8       55.33       54.77      5.49 o 
 -12   3   8       73.69       55.40      5.49 o 
 -11   3   8       99.33       88.36      7.74 o 
 -10   3   8        4.38        0.05      2.32 o 
  -9   3   8        4.27        3.35      2.42 o 
  -8   3   8       23.67       28.86      4.28 o 
  -7   3   8        0.95        1.61      2.38 o 
  -6   3   8       15.03       13.08      3.44 o 
  -5   3   8       32.98       46.41      6.45 o 
  -4   3   8      241.91      250.06      7.94 o 
  -3   3   8       56.46       56.47      4.43 o 
  -2   3   8      339.58      340.26      9.42 o 
  -1   3   8        0.09        1.23      2.90 o 
   0   3   8       27.75       31.51      3.92 o 
   1   3   8      131.49      121.56      6.49 o 
   2   3   8      766.90      714.83     13.82 o 
   3   3   8      590.71      546.77     22.38 o 
   4   3   8      941.88      960.43     27.50 o 
   5   3   8       27.92       21.79      2.86 o 
   6   3   8      186.76      171.28      6.64 o 
   7   3   8      221.50      193.62      7.37 o 
   8   3   8      110.54      121.89      5.84 o 
   9   3   8       35.64       37.37      6.15 o 
  10   3   8      126.85      133.70      6.69 o 
  11   3   8        0.01       -0.42      3.67 o 
  12   3   8        2.08        3.33      3.53 o 
  13   3   8        0.58        1.09      3.50 o 
  14   3   8       57.18       71.85      6.25 o 
  15   3   8       35.13       42.43      6.92 o 
  16   3   8        0.00        2.73      5.15 o 
 -16   4   8        5.65        0.26      4.17 o 
 -15   4   8       42.77       41.95      5.38 o 
 -14   4   8      129.54      125.49     18.34 o 
 -13   4   8        1.24       -0.29      4.14 o 
 -12   4   8       54.03       41.73      5.51 o 
 -11   4   8       76.20       66.80      6.33 o 
 -10   4   8       28.39       18.76      4.54 o 
  -9   4   8       17.31       13.49      3.68 o 
  -8   4   8       54.79       60.03      7.16 o 
  -7   4   8        1.81       -1.32      3.20 o 
  -6   4   8       16.57       10.41      3.27 o 
  -5   4   8       71.75       59.69      7.16 o 
  -4   4   8      169.17      155.91      8.26 o 
  -3   4   8       57.32       52.26      5.03 o 
  -2   4   8        9.49        9.80      3.73 o 
  -1   4   8      100.60       74.14     13.53 o 
   0   4   8       90.38       97.77     10.28 o 
   1   4   8        4.64       -1.08      3.57 o 
   2   4   8      335.12      339.78     20.91 o 
   3   4   8        1.29       -0.43      5.92 o 
   4   4   8        5.83        3.89      3.84 o 
   5   4   8       35.98       32.07      5.18 o 
   6   4   8       33.20       42.35      5.64 o 
   7   4   8        0.00       -2.59      3.94 o 
   8   4   8       58.13       42.06      8.28 o 
   9   4   8       28.69       33.36      7.81 o 
  10   4   8        0.91       16.20      6.97 o 
  11   4   8       11.86       13.13     13.72 o 
  12   4   8       25.73       39.30      9.78 o 
  13   4   8        0.88        8.55      8.76 o 
 -10   5   8        1.04       -2.65      4.09 o 
  -9   5   8       13.40        2.37      4.31 o 
  -8   5   8        3.64       -2.92      6.30 o 
  -7   5   8       40.28       38.54      4.39 o 
  -6   5   8        0.34       -0.32      5.45 o 
  -5   5   8        2.06       -0.47      5.43 o 
  -4   5   8       21.72       21.39      4.31 o 
  -3   5   8       22.13       21.86      5.21 o 
  -2   5   8       14.05       10.81      4.94 o 
  -1   5   8        5.22        0.49      4.38 o 
   0   5   8        7.01        8.58      4.97 o 
   1   5   8        0.29        2.23      4.60 o 
   2   5   8        0.43        1.14      4.87 o 
   3   5   8        6.37       -6.59      4.40 o 
   4   5   8        0.42       -3.21      4.47 o 
   5   5   8        2.31       -8.68      6.20 o 
   6   5   8        0.02        5.97      8.37 o 
   7   5   8        0.08        0.12     10.97 o 
 -21   0   9      181.97      193.43      9.00 o 
 -19   0   9       87.33       93.72      6.50 o 
 -17   0   9       70.50       64.38      5.69 o 
 -15   0   9      165.49      150.89      6.73 o 
 -13   0   9      605.72      614.18     12.35 o 
 -11   0   9      258.44      243.94     12.76 o 
  -9   0   9      278.85      309.15      9.67 o 
  -7   0   9       50.02       51.79      3.22 o 
  -5   0   9     1850.99     1931.99     28.34 o 
  -3   0   9      246.79      276.64      6.27 o 
  -1   0   9       84.11       68.23      3.90 o 
   1   0   9      283.58      284.26      6.27 o 
   3   0   9      612.28      599.86      9.66 o 
   5   0   9     1385.20     1360.09     26.52 o 
   7   0   9        1.66        6.30      2.31 o 
   9   0   9      234.69      223.83      6.63 o 
  11   0   9       55.43       64.97      4.35 o 
  13   0   9      377.86      354.26     14.13 o 
  15   0   9        1.36       -5.50      4.38 o 
  17   0   9      362.77      373.84     28.47 o 
  19   0   9       47.32       73.88     12.85 o 
 -22   1   9       34.32       32.27      5.67 o 
 -21   1   9       32.48       34.46      5.39 o 
 -20   1   9      115.04      127.62     12.02 o 
 -19   1   9       25.14       26.13      5.22 o 
 -18   1   9       52.74       56.14      4.37 o 
 -17   1   9       37.44       43.46      3.80 o 
 -16   1   9        5.65       -0.96      2.35 o 
 -15   1   9        0.24       -3.06      2.04 o 
 -14   1   9      429.24      419.64      8.76 o 
 -13   1   9      430.00      431.05      7.86 o 
 -12   1   9      212.18      217.08      5.39 o 
 -11   1   9      120.76      112.07      3.99 o 
 -10   1   9       69.09       76.78      4.29 o 
  -9   1   9       41.13       40.26      2.22 o 
  -8   1   9       22.75       30.05      2.09 o 
  -7   1   9      112.99      118.90      3.51 o 
  -6   1   9       62.75       69.00      2.37 o 
  -5   1   9      652.29      679.60      7.65 o 
  -4   1   9      161.87      141.00      2.84 o 
  -3   1   9       71.85      101.82      4.20 o 
  -2   1   9       67.22       74.07      2.61 o 
  -1   1   9      642.21      666.05     11.04 o 
   0   1   9      190.98      196.07      3.68 o 
   1   1   9      637.12      645.33      7.34 o 
   2   1   9        2.35        1.66      1.70 o 
   3   1   9        0.24        1.34      1.33 o 
   4   1   9       15.93       13.72      2.49 o 
   5   1   9      486.01      525.41      7.92 o 
   6   1   9       75.02       78.18      3.43 o 
   7   1   9       35.07       26.48      7.75 o 
   8   1   9       52.04       53.50      6.60 o 
   9   1   9        3.56        2.99      2.26 o 
  10   1   9      215.07      235.80      6.82 o 
  11   1   9       49.16       64.78      4.46 o 
  12   1   9      494.95      471.80     21.76 o 
  13   1   9       73.48       71.07      5.34 o 
  14   1   9       69.61       78.69      8.20 o 
  15   1   9       60.23       51.71      5.89 o 
  16   1   9       52.97       57.86      7.62 o 
  17   1   9        0.93        1.98      3.52 o 
  18   1   9       13.09        7.41      4.84 o 
 -21   2   9        5.23        5.58      5.73 o 
 -20   2   9        8.25        9.02      7.09 o 
 -19   2   9       96.32       88.90      7.27 o 
 -18   2   9        9.72       18.28      4.72 o 
 -17   2   9       20.19       27.17      4.88 o 
 -16   2   9        2.42        0.34      3.73 o 
 -15   2   9       52.61       35.05      4.96 o 
 -14   2   9       44.01       36.70      4.88 o 
 -13   2   9        0.83        6.37      3.58 o 
 -12   2   9      524.89      499.57     12.71 o 
 -11   2   9        0.40       -2.08      2.06 o 
 -10   2   9      379.53      358.51     10.83 o 
  -9   2   9       31.18       31.05      2.82 o 
  -8   2   9       70.04       73.32      6.43 o 
  -7   2   9       31.71       28.39      2.79 o 
  -6   2   9       24.11       24.30      4.73 o 
  -5   2   9       29.32       34.49      3.22 o 
  -4   2   9        3.99        1.31      2.22 o 
  -3   2   9        6.94        4.91      1.65 o 
  -2   2   9       28.63       25.89      3.09 o 
  -1   2   9      106.46      109.87      9.37 o 
   0   2   9       15.98       14.94      2.90 o 
   1   2   9      107.51      108.15      4.15 o 
   2   2   9       30.13       34.22      2.64 o 
   3   2   9       84.97       90.15      4.05 o 
   4   2   9        0.60        1.23      1.78 o 
   5   2   9       21.86       22.85      2.54 o 
   6   2   9       26.39       21.21      2.94 o 
   7   2   9       95.07       96.49      4.17 o 
   8   2   9      211.50      174.63      6.51 o 
   9   2   9       32.77       46.46      4.63 o 
  10   2   9        2.05        1.02      2.73 o 
  11   2   9       35.18       35.81      4.54 o 
  12   2   9      408.11      377.09     10.18 o 
  13   2   9      217.01      240.88      8.50 o 
  14   2   9      209.42      199.22     10.81 o 
  15   2   9       20.27       15.34      5.76 o 
  16   2   9       22.15       12.30      5.86 o 
  17   2   9       55.54       52.73      8.17 o 
 -19   3   9       43.75       47.53     10.14 o 
 -18   3   9        0.62        3.66      4.51 o 
 -17   3   9      113.67      123.61     14.35 o 
 -16   3   9       51.63       58.91      6.25 o 
 -15   3   9       15.78       16.33      4.54 o 
 -14   3   9       30.03       37.22      5.22 o 
 -13   3   9      109.27      122.68      7.77 o 
 -12   3   9        0.03       -1.08      3.44 o 
 -11   3   9       43.84       38.40      4.91 o 
 -10   3   9        0.49       -1.04      2.32 o 
  -9   3   9        2.22        4.58      2.51 o 
  -8   3   9       82.62       90.68      6.92 o 
  -7   3   9        2.47       -0.62      2.29 o 
  -6   3   9        0.10        1.78      2.73 o 
  -5   3   9      237.29      206.95      9.75 o 
  -4   3   9      308.33      312.55      8.71 o 
  -3   3   9      290.77      249.47      7.88 o 
  -2   3   9      738.17      743.78     20.17 o 
  -1   3   9       97.77       90.13      5.76 o 
   0   3   9     1298.68     1261.68     31.13 o 
   1   3   9      551.88      496.02     15.01 o 
   2   3   9       31.71       27.04      4.27 o 
   3   3   9       10.09        1.76      3.98 o 
   4   3   9      252.61      244.25      8.42 o 
   5   3   9      164.54      146.58      8.30 o 
   6   3   9       70.69       67.84      8.27 o 
   7   3   9       20.97       32.62      6.22 o 
   8   3   9        2.21       -1.39      3.02 o 
   9   3   9        2.17        1.44      3.01 o 
  10   3   9        4.38        2.83      3.21 o 
  11   3   9      134.25      131.25     10.10 o 
  12   3   9       13.21       13.13      7.53 o 
  13   3   9        1.35        2.05      3.90 o 
  14   3   9       21.80       18.04      6.43 o 
  15   3   9        9.86       13.58      5.79 o 
 -16   4   9        1.71        5.52      4.60 o 
 -15   4   9      196.74      219.39      9.04 o 
 -14   4   9        0.00       -3.44      4.15 o 
 -13   4   9        0.22       -0.77      4.55 o 
 -12   4   9       34.36       30.07      5.24 o 
 -11   4   9        1.44        1.52      4.12 o 
 -10   4   9        3.20       -3.86      3.50 o 
  -9   4   9       11.81       14.80      6.61 o 
  -8   4   9        2.02        2.64      2.98 o 
  -7   4   9       22.77       14.54      3.35 o 
  -6   4   9        1.87        4.34      3.01 o 
  -5   4   9        5.49        6.98      3.71 o 
  -4   4   9       70.13       58.90      6.78 o 
  -3   4   9        5.20        5.10      3.70 o 
  -2   4   9       12.79       11.26      3.93 o 
  -1   4   9        6.02       -0.12      3.66 o 
   0   4   9       41.57       39.98     10.56 o 
   1   4   9        8.49        5.98      3.99 o 
   2   4   9       40.45       35.61      5.76 o 
   3   4   9       38.24       38.42      5.09 o 
   4   4   9       28.06       27.77      5.00 o 
   5   4   9       27.80       30.56      5.77 o 
   6   4   9        0.82        0.18      9.46 o 
   7   4   9       11.50        6.52      4.73 o 
   8   4   9       17.12       15.42     11.39 o 
   9   4   9       17.04       11.44      6.90 o 
  10   4   9        6.33        8.57      6.72 o 
  11   4   9        9.94       19.43     13.18 o 
  12   4   9       50.86       55.18     20.29 o 
  -9   5   9        8.08        7.18      4.43 o 
  -8   5   9        1.14        3.74      4.73 o 
  -7   5   9       11.30       11.64      3.95 o 
  -6   5   9        6.92        1.31      3.73 o 
  -5   5   9        0.03        0.86      3.56 o 
  -4   5   9        2.85        3.20      3.75 o 
  -3   5   9        1.26        3.13      4.63 o 
  -2   5   9        4.09        5.24      5.38 o 
  -1   5   9        4.19        6.50      4.78 o 
   0   5   9       33.16       35.53     12.40 o 
   1   5   9        0.56        5.08      4.62 o 
   2   5   9        0.09        5.01      4.76 o 
   3   5   9        0.02       -1.52      5.38 o 
   4   5   9        0.04       -3.17      4.66 o 
   5   5   9        0.86        0.22      5.11 o 
   6   5   9        3.04        9.92      5.58 o 
 -22   0  10       27.90       21.04      4.96 o 
 -20   0  10      119.92      136.69      8.06 o 
 -18   0  10        5.63        6.44      3.70 o 
 -16   0  10      193.16      187.19      7.56 o 
 -14   0  10       97.81      102.77      6.04 o 
 -12   0  10       84.03       91.25      5.25 o 
 -10   0  10      310.61      270.62      7.62 o 
  -8   0  10       32.28       32.38      3.08 o 
  -6   0  10      261.77      268.40     12.23 o 
  -4   0  10     5631.29     5627.31     65.43 o 
  -2   0  10      528.87      609.73     10.49 o 
   0   0  10      475.71      488.80      9.01 o 
   2   0  10      981.25      969.98     13.73 o 
   4   0  10     1292.14     1408.36     18.56 o 
   6   0  10      147.98      154.52     11.08 o 
   8   0  10      107.48      111.00      5.14 o 
  10   0  10        2.92        1.53      2.54 o 
  12   0  10       10.42        9.69      4.94 o 
  14   0  10       11.69       14.32      5.24 o 
  16   0  10        5.50       -3.32      7.22 o 
  18   0  10       88.61      103.38     10.89 o 
 -22   1  10        1.05        2.02      4.48 o 
 -21   1  10       12.48        8.58      4.61 o 
 -20   1  10       13.19       11.32      4.74 o 
 -19   1  10       32.55       44.93      5.63 o 
 -18   1  10      210.78      219.63      8.95 o 
 -17   1  10      131.62      129.70      5.78 o 
 -16   1  10        2.48        2.46      3.25 o 
 -15   1  10      430.64      407.57      8.66 o 
 -14   1  10       67.40       69.94      4.03 o 
 -13   1  10      423.96      425.50      7.85 o 
 -12   1  10      779.02      780.48     10.97 o 
 -11   1  10     1203.02     1181.59     13.44 o 
 -10   1  10      320.71      312.91      5.27 o 
  -9   1  10       90.76       89.45      3.04 o 
  -8   1  10      153.38      167.06      3.40 o 
  -7   1  10       79.24       79.54      2.92 o 
  -6   1  10       30.22       35.34      2.09 o 
  -5   1  10        0.04       -0.39      1.06 o 
  -4   1  10      556.28      574.30      6.81 o 
  -3   1  10      504.86      514.52      7.48 o 
  -2   1  10      294.71      312.92      7.16 o 
  -1   1  10       79.46       72.37      3.65 o 
   0   1  10      205.23      221.68      4.08 o 
   1   1  10        6.19        5.72      2.11 o 
   2   1  10       11.25       15.66      2.16 o 
   3   1  10      498.67      546.88      7.50 o 
   4   1  10      646.24      678.34      8.76 o 
   5   1  10      671.66      680.82      9.01 o 
   6   1  10       49.01       64.09      6.74 o 
   7   1  10       54.69       69.83      7.71 o 
   8   1  10       29.54       25.77      4.93 o 
   9   1  10       73.33       81.89      6.29 o 
  10   1  10       15.66       14.84      3.07 o 
  11   1  10      918.64      868.62     15.54 o 
  12   1  10       85.49      100.59      5.45 o 
  13   1  10        8.14        8.02      4.49 o 
  14   1  10       44.57       40.61      6.69 o 
  15   1  10       55.58       52.99      7.01 o 
  16   1  10        4.63        9.81      5.05 o 
  17   1  10       96.01      111.02     10.75 o 
  18   1  10       12.11        7.18      5.74 o 
 -21   2  10       21.95       22.63      5.64 o 
 -20   2  10       86.20       96.42      7.89 o 
 -19   2  10       26.42       23.94      8.46 o 
 -18   2  10        3.70        7.18      4.65 o 
 -17   2  10        3.07        0.08      5.98 o 
 -16   2  10       24.41       23.92      4.69 o 
 -15   2  10      128.20      119.27     10.03 o 
 -14   2  10       72.14       61.07      5.57 o 
 -13   2  10       69.85       62.35      8.44 o 
 -12   2  10        1.80        3.01      3.07 o 
 -11   2  10     1150.58     1122.40     30.44 o 
 -10   2  10       26.21       37.45      3.27 o 
  -9   2  10       61.74       68.44      6.23 o 
  -8   2  10      279.92      268.17      9.39 o 
  -7   2  10      288.82      289.62      6.58 o 
  -6   2  10      270.60      285.51     20.51 o 
  -5   2  10      465.43      442.28      7.30 o 
  -4   2  10      194.04      209.69      4.71 o 
  -3   2  10      107.24      120.50      6.62 o 
  -2   2  10      261.31      298.29      7.83 o 
  -1   2  10      259.95      271.87      7.52 o 
   0   2  10       75.56       89.01     10.08 o 
   1   2  10       22.31       19.60      3.97 o 
   2   2  10       24.24       33.33      2.99 o 
   3   2  10      102.90      110.68      3.85 o 
   4   2  10     1528.11     1509.44     17.03 o 
   5   2  10      841.28      784.06     12.34 o 
   6   2  10       12.87        9.64      2.36 o 
   7   2  10      101.26      103.66      5.29 o 
   8   2  10      196.35      167.24      6.47 o 
   9   2  10      400.04      363.75      9.44 o 
  10   2  10      212.34      209.91      7.58 o 
  11   2  10       24.33       20.66      3.83 o 
  12   2  10      399.65      397.88     10.57 o 
  13   2  10      557.64      539.98     13.49 o 
  14   2  10      292.08      285.36     12.79 o 
  15   2  10       18.85       13.35      5.72 o 
  16   2  10        7.66       12.11      6.72 o 
  17   2  10        0.18       10.98      7.31 o 
 -19   3  10        2.51       -3.59      4.52 o 
 -18   3  10      118.43      126.56      8.63 o 
 -17   3  10        0.76       -0.74      7.08 o 
 -16   3  10       11.98       17.80      4.87 o 
 -15   3  10        2.24        5.28      3.81 o 
 -14   3  10        6.06        4.35      5.56 o 
 -13   3  10       24.75       30.96     11.80 o 
 -12   3  10       34.20       33.69      4.90 o 
 -11   3  10        2.23       -0.13      3.53 o 
 -10   3  10      124.47      112.73      4.95 o 
  -9   3  10       33.25       22.69      3.10 o 
  -8   3  10       20.13       13.92      2.88 o 
  -7   3  10       48.26       43.58      3.89 o 
  -6   3  10      232.70      211.78      8.65 o 
  -5   3  10      214.18      220.40      7.60 o 
  -4   3  10      307.01      262.43      8.17 o 
  -3   3  10      687.70      678.57     16.10 o 
  -2   3  10     2029.87     1820.78     26.12 o 
  -1   3  10      226.66      215.86     13.22 o 
   0   3  10      649.17      649.71     13.42 o 
   1   3  10      154.59      137.30      6.83 o 
   2   3  10      116.66      122.34      7.95 o 
   3   3  10        0.04       -4.51      5.97 o 
   4   3  10        6.14        1.88      3.43 o 
   5   3  10       16.15        6.21      3.79 o 
   6   3  10       57.88       72.70      5.68 o 
   7   3  10       17.90        7.20      3.89 o 
   8   3  10        2.12       -2.36      3.41 o 
   9   3  10        8.54       10.97      5.47 o 
  10   3  10       44.12       39.97      7.65 o 
  11   3  10       26.27       35.12      7.02 o 
  12   3  10        3.94        3.57      5.27 o 
  13   3  10        0.24        7.43      6.18 o 
  14   3  10        8.60       16.42      6.94 o 
  15   3  10        4.13        4.52     16.07 o 
 -15   4  10        6.51        8.79      4.89 o 
 -14   4  10        0.12       -4.76      4.25 o 
 -13   4  10        0.28       -2.26      4.76 o 
 -12   4  10        0.14       -2.93     11.28 o 
 -11   4  10        9.24        7.83      4.50 o 
 -10   4  10       29.34       35.07      5.25 o 
  -9   4  10        0.36        2.42      3.30 o 
  -8   4  10      113.55      100.05      5.39 o 
  -7   4  10      162.19      135.40      5.95 o 
  -6   4  10        1.13        0.24      3.10 o 
  -5   4  10       33.23       39.71      7.84 o 
  -4   4  10        0.03       -0.79      3.41 o 
  -3   4  10       48.10       47.41      5.15 o 
  -2   4  10       16.87       11.54      3.99 o 
  -1   4  10      177.28      170.34      7.68 o 
   0   4  10       37.03       35.90      5.02 o 
   1   4  10       94.21       73.57      7.85 o 
   2   4  10       15.64       13.92      4.58 o 
   3   4  10        0.30       -2.07      4.26 o 
   4   4  10        6.00        2.03      4.15 o 
   5   4  10      273.92      283.51     11.38 o 
   6   4  10      291.05      283.28     16.46 o 
   7   4  10        2.30        9.84      4.74 o 
   8   4  10       29.12       43.78      8.73 o 
   9   4  10        0.97        5.61      6.69 o 
  10   4  10       17.05       28.53      8.28 o 
  11   4  10        2.34        9.61      7.10 o 
  -8   5  10        0.10        1.61      4.64 o 
  -7   5  10        0.33        3.56      3.80 o 
  -6   5  10        8.24        4.87      3.83 o 
  -5   5  10        0.04        1.64      3.70 o 
  -4   5  10        8.69        6.71      6.53 o 
  -3   5  10       10.50        4.37      4.70 o 
  -2   5  10        4.43        4.35      5.78 o 
  -1   5  10        7.71        3.72      5.89 o 
   0   5  10        2.60        3.31      8.29 o 
   1   5  10        1.57        4.55      4.94 o 
   2   5  10        2.34        5.01      5.16 o 
   3   5  10       17.61       23.25      5.95 o 
   4   5  10        0.05        4.50      5.21 o 
 -21   0  11       56.79       53.91      7.69 o 
 -19   0  11       51.75       58.38      6.78 o 
 -17   0  11        1.08        4.69      3.65 o 
 -15   0  11       92.43      107.87      6.40 o 
 -13   0  11      489.45      501.09     23.53 o 
 -11   0  11       10.42        4.56      2.73 o 
  -9   0  11     1197.79     1140.06     18.74 o 
  -7   0  11      215.94      201.95      6.05 o 
  -5   0  11     1529.08     1547.68     21.96 o 
  -3   0  11      739.32      767.39     16.83 o 
  -1   0  11      506.24      521.25      9.71 o 
   1   0  11      220.07      226.39      7.14 o 
   3   0  11        9.05        5.77      2.16 o 
   5   0  11      123.43      129.44      6.90 o 
   7   0  11       16.50       14.35      4.02 o 
   9   0  11       38.91       31.83      4.18 o 
  11   0  11       60.25       50.36      4.40 o 
  13   0  11       49.32       59.77      7.46 o 
  15   0  11        9.69        3.89      4.75 o 
  17   0  11      351.57      409.03     40.90 o 
 -22   1  11        3.14        7.81      4.13 o 
 -21   1  11        7.06       15.16      4.97 o 
 -20   1  11       14.58       10.94      4.79 o 
 -19   1  11       36.15       43.44      5.67 o 
 -18   1  11      137.69      135.41      9.87 o 
 -17   1  11        4.78        8.91      4.00 o 
 -16   1  11        2.99        7.47      3.87 o 
 -15   1  11       15.26       16.64      4.27 o 
 -14   1  11      176.63      173.71      7.88 o 
 -13   1  11       31.24       34.78      2.82 o 
 -12   1  11      164.07      156.94      5.54 o 
 -11   1  11      120.23      128.63      3.59 o 
 -10   1  11        2.22        1.65      1.47 o 
  -9   1  11       26.22       29.69      2.91 o 
  -8   1  11      326.40      330.15      5.95 o 
  -7   1  11        4.37        3.18      1.24 o 
  -6   1  11       83.78       90.28      2.75 o 
  -5   1  11      117.78      126.14      3.05 o 
  -4   1  11       10.51        7.96      2.14 o 
  -3   1  11       59.63       50.60      4.05 o 
  -2   1  11      131.19      152.17      3.79 o 
  -1   1  11      107.99       98.36      3.47 o 
   0   1  11        7.26        8.34      1.50 o 
   1   1  11        3.30        2.01      1.39 o 
   2   1  11      276.79      293.04      6.31 o 
   3   1  11      359.61      346.59      8.19 o 
   4   1  11       93.03       89.19      4.08 o 
   5   1  11        8.05        4.74      2.46 o 
   6   1  11       13.91       14.23      2.22 o 
   7   1  11       10.21       12.29      5.49 o 
   8   1  11       77.92       70.40      4.66 o 
   9   1  11        0.01        2.48      2.55 o 
  10   1  11      737.97      648.17     18.80 o 
  11   1  11       46.04       46.56      6.48 o 
  12   1  11       33.48       32.06      4.07 o 
  13   1  11        0.79       -0.72      4.20 o 
  14   1  11       96.70       83.50      8.04 o 
  15   1  11       91.06       85.15      8.34 o 
  16   1  11       23.25       33.80      8.62 o 
  17   1  11       16.79       17.54      6.09 o 
 -20   2  11       34.53       32.63      6.39 o 
 -19   2  11      159.64      181.94      9.58 o 
 -18   2  11       48.94       46.37      6.02 o 
 -17   2  11        3.47       -2.04      3.82 o 
 -16   2  11       56.45       68.27     15.93 o 
 -15   2  11       36.51       40.66      5.21 o 
 -14   2  11       21.18       27.58      4.57 o 
 -13   2  11       11.73       17.27      4.19 o 
 -12   2  11      117.58      108.27      4.81 o 
 -11   2  11       82.97       89.92      4.46 o 
 -10   2  11       27.04       24.75      5.11 o 
  -9   2  11      515.26      489.91     13.36 o 
  -8   2  11        0.69       -0.74      2.10 o 
  -7   2  11        6.24        4.56      2.54 o 
  -6   2  11        0.01        0.98      1.76 o 
  -5   2  11        4.87        7.63      1.85 o 
  -4   2  11      434.60      442.23      9.78 o 
  -3   2  11       72.18       85.06      4.75 o 
  -2   2  11       22.78       28.39      4.50 o 
  -1   2  11        0.53       -0.05      3.24 o 
   0   2  11       47.70       45.15      5.39 o 
   1   2  11      501.56      465.68     10.41 o 
   2   2  11      534.00      514.37      8.47 o 
   3   2  11      610.48      588.46      8.95 o 
   4   2  11      118.08      109.19      4.31 o 
   5   2  11       18.85       11.96      2.50 o 
   6   2  11      158.46      169.85      5.82 o 
   7   2  11       23.89       16.84      2.75 o 
   8   2  11       30.24       30.17      3.73 o 
   9   2  11      490.89      471.23     10.55 o 
  10   2  11      684.74      707.66     13.55 o 
  11   2  11      299.52      307.95     16.16 o 
  12   2  11       17.69       33.27      7.98 o 
  13   2  11        1.98        7.73      3.90 o 
  14   2  11       18.47       18.54      5.64 o 
  15   2  11        1.84        5.84      5.10 o 
  16   2  11        0.01       13.56      5.71 o 
 -18   3  11       17.04       13.77      6.09 o 
 -17   3  11       15.37       16.87      5.08 o 
 -16   3  11       15.25       12.11      4.81 o 
 -15   3  11        5.54        4.57      4.35 o 
 -14   3  11        2.48        0.53      3.80 o 
 -13   3  11       16.10        6.79      4.02 o 
 -12   3  11       10.12       12.97      6.78 o 
 -11   3  11       75.67       73.02      5.48 o 
 -10   3  11      149.17      140.76      8.06 o 
  -9   3  11       12.27       22.58      3.17 o 
  -8   3  11        1.57       -0.46      2.49 o 
  -7   3  11      265.01      228.45     12.33 o 
  -6   3  11        0.28       -1.01      3.02 o 
  -5   3  11      198.54      177.41      9.24 o 
  -4   3  11       28.91       24.09      3.92 o 
  -3   3  11      105.71      127.92      6.47 o 
  -2   3  11      415.69      408.14     10.42 o 
  -1   3  11       39.61       33.71      4.25 o 
   0   3  11      574.87      541.06     12.26 o 
   1   3  11      356.55      380.02     16.24 o 
   2   3  11      111.48      116.35      6.53 o 
   3   3  11       90.81      100.44     10.85 o 
   4   3  11        0.00        3.44      3.41 o 
   5   3  11       54.51       38.29      4.85 o 
   6   3  11       53.99       65.74      5.68 o 
   7   3  11        0.95        4.06      3.51 o 
   8   3  11        4.90       -1.22      3.87 o 
   9   3  11        0.81       -7.02      4.68 o 
  10   3  11        0.54        3.20      5.33 o 
  11   3  11        4.14       -4.06      6.64 o 
  12   3  11        8.18        2.11      5.73 o 
  13   3  11        0.84        1.34      9.32 o 
  14   3  11        0.31        0.49      5.88 o 
 -15   4  11        0.66        2.26      4.74 o 
 -14   4  11       11.28       12.23      5.11 o 
 -13   4  11       27.06       24.98      5.36 o 
 -12   4  11       16.06       15.98      5.03 o 
 -11   4  11        2.43        0.50      3.94 o 
 -10   4  11        0.14       -1.51      5.18 o 
  -9   4  11        0.82       -0.77      2.96 o 
  -8   4  11       14.07        6.23      3.28 o 
  -7   4  11       22.74       22.87      6.38 o 
  -6   4  11       15.50       21.44      4.41 o 
  -5   4  11      135.34      119.09      6.93 o 
  -4   4  11       59.03       47.46      5.28 o 
  -3   4  11      172.39      147.90      8.78 o 
  -2   4  11       72.94       62.35      7.88 o 
  -1   4  11       84.08       79.25      7.23 o 
   0   4  11       97.77       90.54      6.61 o 
   1   4  11       57.02       51.24      9.08 o 
   2   4  11       12.83       20.15      4.54 o 
   3   4  11       79.69       73.85      9.53 o 
   4   4  11        7.52       12.15      4.61 o 
   5   4  11        3.32       -3.20      4.22 o 
   6   4  11       26.25       15.75     10.46 o 
   7   4  11       20.13       27.62      5.37 o 
   8   4  11       18.94       18.55      9.71 o 
   9   4  11       38.34       42.11      8.98 o 
  10   4  11       88.26      122.97     31.41 o 
  -7   5  11        8.11        5.35      3.96 o 
  -6   5  11        0.79        0.38      3.91 o 
  -5   5  11        3.29        4.36      3.95 o 
  -4   5  11       15.99       19.85      5.32 o 
  -3   5  11       21.15       15.26      5.29 o 
  -2   5  11        0.41       -1.98      4.64 o 
  -1   5  11        0.05        3.75      5.57 o 
   0   5  11        5.36        8.36      9.71 o 
   1   5  11       41.98       55.05      6.81 o 
   2   5  11        0.33        3.14     10.43 o 
   3   5  11       14.44       18.17      6.73 o 
 -22   0  12       27.71       21.78      8.10 o 
 -20   0  12       61.67       74.66      6.66 o 
 -18   0  12      116.42      125.29      7.50 o 
 -16   0  12       38.24       35.44      4.87 o 
 -14   0  12       52.33       42.53      9.15 o 
 -12   0  12      451.02      490.25     15.35 o 
 -10   0  12        0.97        4.61      2.61 o 
  -8   0  12        4.46        0.84      2.59 o 
  -6   0  12     2283.62     2503.51     49.44 o 
  -4   0  12      426.59      431.94      9.05 o 
  -2   0  12      984.59     1017.41     15.89 o 
   0   0  12       34.20       39.71      5.07 o 
   2   0  12       50.21       46.52      5.11 o 
   4   0  12      117.55      133.09      5.08 o 
   6   0  12        1.30        1.14      3.38 o 
   8   0  12      495.80      477.23     13.70 o 
  10   0  12        0.78        0.61      3.69 o 
  12   0  12      243.16      257.34     23.53 o 
  14   0  12        3.03        0.79      7.41 o 
  16   0  12        6.74       12.66      6.15 o 
 -21   1  12       28.44       34.32      5.20 o 
 -20   1  12      261.50      284.41     10.96 o 
 -19   1  12       19.59       11.38      3.78 o 
 -18   1  12       63.99       66.74      6.06 o 
 -17   1  12       23.37       24.48      5.48 o 
 -16   1  12       28.66       25.53      3.97 o 
 -15   1  12       93.31      104.20     10.65 o 
 -14   1  12     1082.40     1064.85     16.63 o 
 -13   1  12     1183.91     1170.79     16.35 o 
 -12   1  12      150.78      156.26      5.57 o 
 -11   1  12      452.69      445.45      7.53 o 
 -10   1  12      377.46      388.49      6.83 o 
  -9   1  12        7.20       11.00      2.06 o 
  -8   1  12       39.15       52.27      2.31 o 
  -7   1  12      229.49      239.29      4.50 o 
  -6   1  12      189.00      180.45      4.45 o 
  -5   1  12      474.15      481.44      6.45 o 
  -4   1  12        3.77        5.96      1.71 o 
  -3   1  12       11.70       10.80      1.79 o 
  -2   1  12       70.80       70.08      3.47 o 
  -1   1  12      186.16      164.91      3.98 o 
   0   1  12      223.74      203.43      4.34 o 
   1   1  12        2.34        1.58      1.52 o 
   2   1  12      906.86      942.21     12.86 o 
   3   1  12      200.89      206.74      5.82 o 
   4   1  12       19.60       24.19      3.14 o 
   5   1  12        3.56       -1.59      2.42 o 
   6   1  12       50.31       56.54      3.59 o 
   7   1  12       11.11       10.44      2.66 o 
   8   1  12       17.00       14.23      3.72 o 
   9   1  12       96.94       80.29      4.80 o 
  10   1  12        6.35        9.04      3.32 o 
  11   1  12        0.00       -0.02      2.91 o 
  12   1  12       38.71       38.33      5.97 o 
  13   1  12        7.44        8.90      4.87 o 
  14   1  12        0.37        1.90      4.66 o 
  15   1  12        1.05       -0.05      4.74 o 
  16   1  12       13.17       14.06      6.69 o 
 -20   2  12        0.87        1.79     11.24 o 
 -19   2  12       35.35       47.08      6.15 o 
 -18   2  12       18.63       14.64      4.79 o 
 -17   2  12       14.86       19.03      4.80 o 
 -16   2  12        4.67        1.50      3.91 o 
 -15   2  12       12.57        9.35      6.12 o 
 -14   2  12      118.39      117.69      8.24 o 
 -13   2  12       26.86       25.31      9.59 o 
 -12   2  12       93.39       89.05      5.61 o 
 -11   2  12       54.27       57.58      5.55 o 
 -10   2  12       57.68       63.64      4.92 o 
  -9   2  12       27.89       27.18      2.57 o 
  -8   2  12        8.09        6.13      2.01 o 
  -7   2  12        0.10        0.84      2.54 o 
  -6   2  12        0.11       -1.66      2.55 o 
  -5   2  12      166.82      154.34      6.23 o 
  -4   2  12       31.63       44.57      6.79 o 
  -3   2  12        0.14       -0.04      2.60 o 
  -2   2  12       34.21       48.86      4.19 o 
  -1   2  12      286.03      285.29     16.85 o 
   0   2  12      143.13      149.55      6.49 o 
   1   2  12     2562.83     2525.53     42.86 o 
   2   2  12      257.66      250.01      8.14 o 
   3   2  12       71.43       63.90      5.57 o 
   4   2  12      110.02       99.07      5.58 o 
   5   2  12      256.43      237.70      8.09 o 
   6   2  12        3.49        4.78      2.33 o 
   7   2  12       16.43       20.00      2.93 o 
   8   2  12       10.98       12.56      3.24 o 
   9   2  12        0.64       -1.13      4.39 o 
  10   2  12      274.82      295.64     11.51 o 
  11   2  12       13.64       15.17      4.40 o 
  12   2  12       30.44       38.05      6.72 o 
  13   2  12        5.86        1.82      3.57 o 
  14   2  12        0.59        0.49      4.71 o 
  15   2  12        3.03        3.99      5.34 o 
 -18   3  12        3.26        0.61      4.54 o 
 -17   3  12       11.03        4.12      4.75 o 
 -16   3  12       20.19       21.12      6.94 o 
 -15   3  12       12.21        3.89      4.29 o 
 -14   3  12       11.70        6.74      4.18 o 
 -13   3  12        0.09        3.42      3.86 o 
 -12   3  12       53.80       41.52      5.21 o 
 -11   3  12       26.95       22.62      3.39 o 
 -10   3  12       20.98       19.68      3.84 o 
  -9   3  12      100.37       90.61      4.87 o 
  -8   3  12       42.62       34.83      5.63 o 
  -7   3  12       24.37        9.96      5.75 o 
  -6   3  12      673.96      563.64     12.55 o 
  -5   3  12      121.72      126.37      7.38 o 
  -4   3  12      528.65      477.16     14.08 o 
  -3   3  12        0.04        0.49      3.23 o 
  -2   3  12       64.28       42.99      8.82 o 
  -1   3  12       36.48       34.83      4.40 o 
   0   3  12       42.66       36.83      4.58 o 
   1   3  12       21.13       20.71      4.10 o 
   2   3  12        7.75        0.91      3.37 o 
   3   3  12        1.53        0.03      3.26 o 
   4   3  12      248.99      233.68     10.67 o 
   5   3  12        2.77        3.59      3.56 o 
   6   3  12        9.79        9.25      4.84 o 
   7   3  12       49.27       60.10      7.77 o 
   8   3  12       38.61       48.36      5.57 o 
   9   3  12       81.79       90.25     13.31 o 
  10   3  12       36.35       41.69     11.84 o 
  11   3  12        4.13        4.77      5.79 o 
  12   3  12       69.09       90.70      9.42 o 
  13   3  12      106.68      119.23     10.81 o 
 -14   4  12       51.82       69.09     13.86 o 
 -13   4  12       66.15       75.25      7.11 o 
 -12   4  12        3.32        9.27      4.68 o 
 -11   4  12        3.06        9.18      4.74 o 
 -10   4  12        7.81       14.85      4.72 o 
  -9   4  12       10.25       10.61      3.52 o 
  -8   4  12       12.79        7.31      3.38 o 
  -7   4  12        0.62       -1.34      3.10 o 
  -6   4  12      100.58       92.78      6.28 o 
  -5   4  12       29.85       34.93      4.95 o 
  -4   4  12       51.08       54.49      5.49 o 
  -3   4  12        0.20        2.36      4.28 o 
  -2   4  12      362.21      368.26     13.43 o 
  -1   4  12       52.12       38.62      9.70 o 
   0   4  12       25.07        8.62      5.07 o 
   1   4  12       29.24       23.59      4.90 o 
   2   4  12       31.08       30.73      5.19 o 
   3   4  12        7.57        2.95      5.12 o 
   4   4  12        1.04       -0.34      4.11 o 
   5   4  12        0.14       -3.09      6.45 o 
   6   4  12        2.40       -0.61      4.28 o 
   7   4  12        0.89       11.87      4.92 o 
   8   4  12        2.10        1.14      6.81 o 
   9   4  12       18.76       21.59      7.67 o 
  -4   5  12        0.06       -6.25      4.31 o 
  -3   5  12        0.15       -3.88      4.49 o 
  -2   5  12       33.39       42.39      9.68 o 
  -1   5  12        2.50        7.61      5.12 o 
   0   5  12       22.41       21.07      5.95 o 
 -21   0  13        0.00        3.26      6.15 o 
 -19   0  13       37.90       41.97      5.56 o 
 -17   0  13       11.88       12.87      4.18 o 
 -15   0  13     1766.30     1751.40     29.23 o 
 -13   0  13     1262.32     1245.06     38.25 o 
 -11   0  13      392.65      388.52      9.93 o 
  -9   0  13      143.82      135.15      5.73 o 
  -7   0  13       33.29       35.02      3.26 o 
  -5   0  13       33.88       41.31      5.53 o 
  -3   0  13       67.52       53.62      3.68 o 
  -1   0  13      571.25      578.37     10.47 o 
   1   0  13       85.64       94.36      4.49 o 
   3   0  13      485.70      490.71      9.74 o 
   5   0  13        7.60        3.43      3.54 o 
   7   0  13       19.94       20.63      4.60 o 
   9   0  13        0.03       -4.95      3.30 o 
  11   0  13      235.99      190.63     27.75 o 
  13   0  13       49.92       28.63     17.70 o 
  15   0  13        7.13       14.88     16.54 o 
 -21   1  13       28.29       27.01      7.31 o 
 -20   1  13        5.61        3.02      4.28 o 
 -19   1  13       36.40       39.24      4.64 o 
 -18   1  13       17.09       19.29      7.77 o 
 -17   1  13       12.29       11.40      3.62 o 
 -16   1  13        1.86        0.92      4.17 o 
 -15   1  13       40.83       49.31      7.69 o 
 -14   1  13        2.06       -2.02      2.88 o 
 -13   1  13       51.58       52.05      3.99 o 
 -12   1  13      152.25      151.55      5.76 o 
 -11   1  13       48.97       52.96      3.35 o 
 -10   1  13      101.43      105.38      3.94 o 
  -9   1  13       33.63       24.91      2.46 o 
  -8   1  13        5.38        1.57      1.66 o 
  -7   1  13        0.94        1.47      1.90 o 
  -6   1  13       60.07       60.26      3.14 o 
  -5   1  13       24.18       24.34      3.52 o 
  -4   1  13       56.74       54.20      2.88 o 
  -3   1  13       24.45       19.68      2.19 o 
  -2   1  13       13.79       12.64      1.89 o 
  -1   1  13       57.77       58.24      3.46 o 
   0   1  13       92.18      101.35      5.28 o 
   1   1  13        9.73        8.34      2.83 o 
   2   1  13      564.75      581.20     11.40 o 
   3   1  13      264.59      249.68      8.95 o 
   4   1  13       13.04       14.84      4.82 o 
   5   1  13       61.50       67.34      4.62 o 
   6   1  13        8.21        8.22      2.95 o 
   7   1  13      300.31      283.65      9.78 o 
   8   1  13       38.55       39.71      4.12 o 
   9   1  13      173.08      161.17      6.33 o 
  10   1  13        3.72        0.82      3.00 o 
  11   1  13        3.29       -1.22      2.97 o 
  12   1  13       57.47       61.32      5.39 o 
  13   1  13        0.00       -1.40      4.35 o 
  14   1  13        5.86        6.28      5.31 o 
  15   1  13       22.08       19.20      6.16 o 
  16   1  13      165.88      192.64     14.04 o 
 -20   2  13        3.60        8.63      4.98 o 
 -19   2  13        0.02        4.81      4.49 o 
 -18   2  13       26.00       30.44      5.55 o 
 -17   2  13        2.42        1.66      3.98 o 
 -16   2  13       58.91       63.99      9.43 o 
 -15   2  13      137.98      139.86      9.72 o 
 -14   2  13       18.33       20.85      3.59 o 
 -13   2  13       13.08       12.56      3.22 o 
 -12   2  13        3.23        3.97      2.27 o 
 -11   2  13       49.11       47.97      3.27 o 
 -10   2  13       31.57       30.07      2.69 o 
  -9   2  13        9.32       12.30      2.32 o 
  -8   2  13        0.72       -2.05      2.20 o 
  -7   2  13        7.56        0.54      2.85 o 
  -6   2  13       51.31       58.68      4.51 o 
  -5   2  13      254.64      233.65      8.01 o 
  -4   2  13       52.94       40.22      4.00 o 
  -3   2  13       95.89       82.45      6.61 o 
  -2   2  13        7.24        3.07      3.06 o 
  -1   2  13      625.69      607.95     12.63 o 
   0   2  13       48.73       51.77      7.47 o 
   1   2  13      250.90      245.93      8.09 o 
   2   2  13      102.35      111.08      6.00 o 
   3   2  13       51.25       50.32      4.59 o 
   4   2  13      354.23      317.56     10.40 o 
   5   2  13        4.47        2.69      3.28 o 
   6   2  13       26.11       30.02      6.93 o 
   7   2  13       49.73       52.05      5.11 o 
   8   2  13       15.82        5.77      5.61 o 
   9   2  13        0.97        3.99      3.04 o 
  10   2  13      507.55      522.33     12.53 o 
  11   2  13       11.64       13.76      5.29 o 
  12   2  13       82.82      104.05      8.48 o 
  13   2  13       82.20       68.12      6.04 o 
  14   2  13        9.89       16.56      5.64 o 
 -17   3  13       27.38       26.48      5.66 o 
 -16   3  13      131.83      130.58      8.56 o 
 -15   3  13        0.15        4.81      4.36 o 
 -14   3  13        0.43       -3.93      4.14 o 
 -13   3  13       15.43        4.46      4.13 o 
 -12   3  13       30.42       35.25      7.41 o 
 -11   3  13        6.49        6.09      2.95 o 
 -10   3  13       65.02       62.24      4.43 o 
  -9   3  13        0.25        0.08      2.63 o 
  -8   3  13        1.90       -3.83      2.55 o 
  -7   3  13        9.94        7.66      3.45 o 
  -6   3  13       15.95       23.97      4.04 o 
  -5   3  13       36.83       25.39      4.03 o 
  -4   3  13        3.98       -0.20      3.10 o 
  -3   3  13        9.72        4.16      4.98 o 
  -2   3  13       58.15       56.27      5.05 o 
  -1   3  13        0.03       -0.71      3.03 o 
   0   3  13        0.56       -0.49      3.30 o 
   1   3  13       24.49       21.58      5.05 o 
   2   3  13       35.04       30.16      4.51 o 
   3   3  13       52.31       47.30      8.60 o 
   4   3  13       48.06       42.31      5.85 o 
   5   3  13       79.48       85.26     10.02 o 
   6   3  13        9.84        8.50      4.14 o 
   7   3  13      285.38      330.06     14.67 o 
   8   3  13       73.62       77.27      9.61 o 
   9   3  13       10.20        8.63      6.41 o 
  10   3  13        0.40        7.48      5.82 o 
  11   3  13      541.60      571.04     38.06 o 
  12   3  13      167.35      159.45     27.07 o 
 -13   4  13       24.45       17.24      5.42 o 
 -12   4  13        7.20        8.13      4.91 o 
 -11   4  13        4.12       -0.06      4.04 o 
 -10   4  13       48.47       43.29      5.65 o 
  -9   4  13        4.80        6.94      4.46 o 
  -8   4  13        9.96        1.78      3.25 o 
  -7   4  13        4.95        3.98      3.38 o 
  -6   4  13       35.98       27.78      4.84 o 
  -5   4  13        0.99        2.28      3.86 o 
  -4   4  13       94.01       94.78      7.22 o 
  -3   4  13       40.19       41.21      5.30 o 
  -2   4  13       76.16       75.20      6.34 o 
  -1   4  13      178.27      173.43     12.33 o 
   0   4  13        3.05       -4.75      3.75 o 
   1   4  13        0.99       -8.45      5.63 o 
   2   4  13       14.53        9.91      6.28 o 
   3   4  13        0.00       -5.68      3.78 o 
   4   4  13        0.02       -5.13      3.86 o 
   5   4  13        2.04        0.50      4.41 o 
   6   4  13       16.00        8.13      5.01 o 
   7   4  13       22.81       34.47     10.97 o 
   8   4  13        0.77       -5.05      5.90 o 
 -20   0  14      124.78      120.29     12.05 o 
 -18   0  14      131.92      150.71     11.99 o 
 -16   0  14       41.18       55.85      6.92 o 
 -14   0  14      475.02      505.58     12.70 o 
 -12   0  14     1877.14     1869.13     29.46 o 
 -10   0  14      304.95      332.30     10.72 o 
  -8   0  14        0.07       -3.25      2.30 o 
  -6   0  14      260.18      254.17     10.17 o 
  -4   0  14      235.30      224.52      9.01 o 
  -2   0  14       40.73       31.99      3.23 o 
   0   0  14      223.09      208.95     16.02 o 
   2   0  14        0.16       -2.89      2.47 o 
   4   0  14      142.68      146.91      5.75 o 
   6   0  14        1.52        2.11      4.13 o 
   8   0  14       22.75       21.15      4.86 o 
  10   0  14      423.43      392.27     13.35 o 
  12   0  14       39.29       27.97     15.88 o 
  14   0  14        1.24       -3.11     14.78 o 
 -20   1  14        5.74        6.85      3.98 o 
 -19   1  14        0.46       -0.93      3.53 o 
 -18   1  14       11.87       10.67      3.60 o 
 -17   1  14       41.72       42.93      4.55 o 
 -16   1  14        9.93        4.63      3.24 o 
 -15   1  14      139.79      135.43      6.15 o 
 -14   1  14       51.95       53.84      4.39 o 
 -13   1  14       25.23       30.50      3.54 o 
 -12   1  14      344.72      346.10      8.00 o 
 -11   1  14        7.98        7.97      2.33 o 
 -10   1  14      104.16      110.78      4.33 o 
  -9   1  14      291.73      289.44     16.38 o 
  -8   1  14        0.38        1.12      2.37 o 
  -7   1  14      226.48      240.78      5.90 o 
  -6   1  14      186.15      195.17      5.28 o 
  -5   1  14      909.35      890.55     12.22 o 
  -4   1  14      874.21      903.38     20.49 o 
  -3   1  14        0.53       -3.02      2.01 o 
  -2   1  14       13.29        8.11      2.07 o 
  -1   1  14       56.64       56.18      4.41 o 
   0   1  14        0.28       -1.76      2.67 o 
   1   1  14      133.57      141.96      6.17 o 
   2   1  14      417.67      409.73     18.47 o 
   3   1  14     1334.92     1340.23     18.93 o 
   4   1  14      413.96      412.25      9.49 o 
   5   1  14        0.01       -2.84      3.10 o 
   6   1  14       24.61       27.01      3.78 o 
   7   1  14      233.00      226.74      9.59 o 
   8   1  14       34.51       37.25      5.22 o 
   9   1  14      151.31      132.54      9.24 o 
  10   1  14       15.76        8.73      3.55 o 
  11   1  14        7.41        6.54      3.53 o 
  12   1  14       25.75       28.28      6.78 o 
  13   1  14       14.46        9.78      6.79 o 
  14   1  14       25.94       34.13      6.75 o 
  15   1  14       16.71       22.47      6.50 o 
 -19   2  14        0.30       -0.46      3.77 o 
 -18   2  14       14.49       10.38      3.93 o 
 -17   2  14        7.42       11.19      3.79 o 
 -16   2  14       15.09       12.84      3.80 o 
 -15   2  14       17.39       17.74      3.78 o 
 -14   2  14      143.03      142.53      6.25 o 
 -13   2  14       17.92       12.40      3.30 o 
 -12   2  14        4.94        3.21      2.30 o 
 -11   2  14       18.49       19.61      3.22 o 
 -10   2  14       15.47       19.50      3.06 o 
  -9   2  14       13.94        7.17      4.14 o 
  -8   2  14        0.30        1.77      3.13 o 
  -7   2  14        1.61       -1.06      2.74 o 
  -6   2  14      138.59      113.92      5.97 o 
  -5   2  14        4.39       -1.39      2.80 o 
  -4   2  14       54.93       48.89      7.59 o 
  -3   2  14       69.03       63.55      4.91 o 
  -2   2  14       52.83       47.54      4.57 o 
  -1   2  14      431.80      442.66     10.73 o 
   0   2  14       30.45       25.67      6.14 o 
   1   2  14      178.12      164.94     12.09 o 
   2   2  14      309.94      309.90      9.42 o 
   3   2  14      453.81      476.87     14.21 o 
   4   2  14      340.84      331.86      9.84 o 
   5   2  14        6.93        5.22      3.66 o 
   6   2  14       19.56       19.94      4.22 o 
   7   2  14        1.29        0.31      3.61 o 
   8   2  14        0.16       -6.25      4.17 o 
   9   2  14       15.79       20.97      6.08 o 
  10   2  14      145.74      151.60     11.92 o 
  11   2  14       42.29       39.95     10.00 o 
  12   2  14        2.18        4.91      6.57 o 
  13   2  14        0.12       -0.57     22.48 o 
 -17   3  14        0.36        3.75      4.81 o 
 -16   3  14       13.03       15.03      5.02 o 
 -15   3  14       30.24       28.65      9.10 o 
 -14   3  14        2.47        6.75      7.08 o 
 -13   3  14      121.88      111.64     12.10 o 
 -12   3  14       57.98       48.86      5.91 o 
 -11   3  14      101.21      105.54      5.41 o 
 -10   3  14       39.78       21.22      3.60 o 
  -9   3  14       48.96       31.33      3.74 o 
  -8   3  14        7.71        6.28      2.98 o 
  -7   3  14        0.00       -0.73      3.20 o 
  -6   3  14       35.44       42.05      4.62 o 
  -5   3  14       13.79       10.75      3.63 o 
  -4   3  14        6.08        8.22      4.76 o 
  -3   3  14        0.22        5.10      3.40 o 
  -2   3  14       23.20       15.14      5.99 o 
  -1   3  14        0.40       -1.00      3.24 o 
   0   3  14       10.26        8.45      3.75 o 
   1   3  14        4.36        6.94      3.73 o 
   2   3  14        0.06        1.04      3.44 o 
   3   3  14       22.65       22.99      8.81 o 
   4   3  14        5.58        2.69      4.32 o 
   5   3  14        0.55       -2.56      3.64 o 
   6   3  14       12.50       12.09      4.28 o 
   7   3  14        0.84        3.67      5.66 o 
   8   3  14        0.93        4.48      4.37 o 
   9   3  14        2.81       -1.14      5.64 o 
  10   3  14      249.79      266.69     37.19 o 
  11   3  14      211.71      139.50     22.45 o 
 -12   4  14       17.60       19.30      5.51 o 
 -11   4  14       49.75       42.60     11.07 o 
 -10   4  14        8.38       10.47      4.74 o 
  -9   4  14        3.53        2.12      3.51 o 
  -8   4  14       11.87        4.70      3.44 o 
  -7   4  14       71.91       53.24      5.30 o 
  -6   4  14      129.14      104.55      9.13 o 
  -5   4  14      187.66      159.80      9.79 o 
  -4   4  14      655.30      557.61     14.91 o 
  -3   4  14      241.28      195.00     15.04 o 
  -2   4  14       26.44       17.49     12.27 o 
  -1   4  14        0.07       -4.93      4.09 o 
   0   4  14       15.34       11.57      4.78 o 
   1   4  14       44.99       63.96      6.44 o 
   2   4  14        0.60        4.19      4.31 o 
   3   4  14       37.73       29.54      5.37 o 
   4   4  14        1.24       -3.40      4.22 o 
   5   4  14        7.61        8.30      4.98 o 
   6   4  14        0.00       -1.60      4.56 o 
 -19   0  15        1.84        4.46      6.37 o 
 -17   0  15        4.36        0.00      5.68 o 
 -15   0  15      424.64      414.89     17.36 o 
 -13   0  15      733.56      795.99     16.48 o 
 -11   0  15        5.24        0.14      6.51 o 
  -9   0  15       62.61       78.85      4.93 o 
  -7   0  15      111.36      112.88      5.42 o 
  -5   0  15       71.39       83.58      6.15 o 
  -3   0  15        2.06       -2.21      3.24 o 
  -1   0  15       21.29       23.30      3.24 o 
   1   0  15       55.78       64.36      4.39 o 
   3   0  15        3.54        7.82      3.06 o 
   5   0  15       28.30       26.79      6.74 o 
   7   0  15      338.73      318.51     18.38 o 
   9   0  15      136.01      123.57      8.64 o 
  11   0  15       12.12       -0.88     12.56 o 
  13   0  15       92.37       72.51     22.54 o 
 -20   1  15        9.43       12.97      4.61 o 
 -19   1  15       35.86       47.52      5.01 o 
 -18   1  15       70.53       92.33      5.85 o 
 -17   1  15        1.96        1.53      3.83 o 
 -16   1  15        0.07       -4.36      2.91 o 
 -15   1  15       51.46       51.72      5.89 o 
 -14   1  15      226.85      219.09      6.95 o 
 -13   1  15       57.06       56.27      4.55 o 
 -12   1  15      113.08      112.68      5.11 o 
 -11   1  15       15.76       18.28      2.96 o 
 -10   1  15      188.37      197.04      6.16 o 
  -9   1  15        0.03       -1.06      1.94 o 
  -8   1  15       19.07       18.03      2.38 o 
  -7   1  15      141.45      144.18      4.81 o 
  -6   1  15       31.07       31.36      2.85 o 
  -5   1  15        1.09        1.91      3.12 o 
  -4   1  15       11.04       10.07      3.37 o 
  -3   1  15       52.86       51.62      4.34 o 
  -2   1  15        0.41       -1.07      2.77 o 
  -1   1  15      387.48      396.72      9.92 o 
   0   1  15     1271.97     1265.30     19.80 o 
   1   1  15       85.24       90.59      5.62 o 
   2   1  15       50.78       46.14      4.26 o 
   3   1  15      116.30      125.34      8.70 o 
   4   1  15       75.55       77.69      5.12 o 
   5   1  15       13.49       16.54      3.56 o 
   6   1  15        1.24       -1.61      3.30 o 
   7   1  15       53.93       54.36      6.04 o 
   8   1  15       50.58       53.42      6.21 o 
   9   1  15        9.28        5.75      4.34 o 
  10   1  15        3.74        9.07      4.63 o 
  11   1  15       38.15       46.44      6.26 o 
  12   1  15        6.12        4.22      9.24 o 
  13   1  15        0.12       -0.33      8.73 o 
  14   1  15        7.28       14.68     10.95 o 
 -18   2  15        2.54       -1.07      4.11 o 
 -17   2  15        8.69       10.06      3.93 o 
 -16   2  15       43.68       45.64      5.91 o 
 -15   2  15        2.62       -0.22      4.04 o 
 -14   2  15       49.07       40.25      5.34 o 
 -13   2  15        2.49       -1.17      3.76 o 
 -12   2  15       41.56       47.51      4.17 o 
 -11   2  15       44.90       43.05      4.02 o 
 -10   2  15        5.55        7.37      2.84 o 
  -9   2  15       28.77       19.39      3.86 o 
  -8   2  15      226.89      189.86      7.39 o 
  -7   2  15       23.44       21.50      3.75 o 
  -6   2  15       94.62       98.31      6.87 o 
  -5   2  15        1.03        4.48      4.34 o 
  -4   2  15        7.41       10.44      3.47 o 
  -3   2  15        0.04       -3.35      2.96 o 
  -2   2  15      131.32      121.82      6.50 o 
  -1   2  15      325.89      307.19      9.64 o 
   0   2  15       22.05       16.51      5.60 o 
   1   2  15       30.96       36.78      4.58 o 
   2   2  15        0.26        1.97      3.89 o 
   3   2  15        6.52        2.52      3.47 o 
   4   2  15       99.44      106.55      8.13 o 
   5   2  15        0.87        0.63      4.93 o 
   6   2  15       27.94       30.59      4.75 o 
   7   2  15       89.33       91.57      7.34 o 
   8   2  15        1.38        5.49      5.15 o 
   9   2  15        0.48        3.11      6.24 o 
  10   2  15        0.59        4.91      8.19 o 
  11   2  15        0.00        0.94      5.72 o 
  12   2  15       15.98       20.96      7.03 o 
 -16   3  15       22.57       36.14      9.98 o 
 -15   3  15        5.21       10.55      4.96 o 
 -14   3  15       13.15       15.38      9.01 o 
 -13   3  15        3.83        3.09      4.23 o 
 -12   3  15       15.85       15.67      4.75 o 
 -11   3  15       34.92       35.55      4.83 o 
 -10   3  15        0.39       -0.03      2.81 o 
  -9   3  15       11.12        6.93      3.09 o 
  -8   3  15        0.97       -4.07      2.71 o 
  -7   3  15        0.08        4.75      3.39 o 
  -6   3  15       95.60       90.87      6.45 o 
  -5   3  15        0.96        7.48      3.61 o 
  -4   3  15        1.91        0.45      3.77 o 
  -3   3  15        0.84        2.27      3.36 o 
  -2   3  15       22.29       18.49      4.20 o 
  -1   3  15        7.76        2.92      3.58 o 
   0   3  15       26.30       33.59      6.05 o 
   1   3  15       74.99       66.30     10.86 o 
   2   3  15        8.82       10.17      4.66 o 
   3   3  15        1.29        1.54      3.90 o 
   4   3  15       63.62       73.34      6.28 o 
   5   3  15       35.06       27.21      6.67 o 
   6   3  15        0.25       10.06      4.54 o 
   7   3  15      144.23      166.58     10.27 o 
   8   3  15        4.82       -0.07      5.80 o 
   9   3  15      350.93      405.92     28.74 o 
  10   3  15        0.87       20.18      7.18 o 
 -11   4  15      129.42      120.39     10.83 o 
 -10   4  15        7.15        7.78      4.90 o 
  -9   4  15       19.21       15.66      4.04 o 
  -8   4  15       12.54        8.32      3.75 o 
  -7   4  15       15.61       11.82      3.89 o 
  -6   4  15        1.95        1.07      4.04 o 
  -5   4  15        0.08       -0.65      4.05 o 
  -4   4  15        9.59        8.64      4.66 o 
  -3   4  15       38.85       36.64      7.47 o 
  -2   4  15       14.91       11.84      4.47 o 
  -1   4  15       31.48       29.48      5.16 o 
   0   4  15       37.60       54.63      6.22 o 
   1   4  15        7.36       13.38      6.51 o 
   2   4  15        3.59       10.48      4.91 o 
   3   4  15        0.20       -0.84      4.28 o 
   4   4  15        0.00        1.54      4.64 o 
   5   4  15       55.27       80.15      8.98 o 
 -20   0  16        0.69        6.50      6.97 o 
 -18   0  16        0.02       -1.29      5.96 o 
 -16   0  16      800.33      787.46     25.43 o 
 -14   0  16      767.50      768.85     24.08 o 
 -12   0  16     1148.83     1206.43     31.08 o 
 -10   0  16        7.89        4.42      3.19 o 
  -8   0  16      100.43       99.77      5.50 o 
  -6   0  16      480.73      493.02     15.54 o 
  -4   0  16        5.77        7.04      4.37 o 
  -2   0  16      504.91      522.16     15.91 o 
   0   0  16      112.48      115.05      5.57 o 
   2   0  16        6.56       11.77      4.96 o 
   4   0  16      399.78      395.20     10.21 o 
   6   0  16       55.08       45.49      6.92 o 
   8   0  16      178.25      178.85     15.84 o 
  10   0  16       56.01       46.05      6.69 o 
  12   0  16        0.43        4.43     14.50 o 
 -19   1  16        4.44        3.60      5.65 o 
 -18   1  16        6.00        8.65      3.85 o 
 -17   1  16       40.78       35.08      5.62 o 
 -16   1  16       99.06      104.03      5.83 o 
 -15   1  16      146.12      168.58      6.88 o 
 -14   1  16       36.31       37.45      3.98 o 
 -13   1  16        1.43        2.35      2.88 o 
 -12   1  16      127.56      142.86     10.19 o 
 -11   1  16        0.03       -3.67      2.53 o 
 -10   1  16        3.77        3.98      2.21 o 
  -9   1  16       58.71       45.35      3.20 o 
  -8   1  16       79.25       86.53      5.73 o 
  -7   1  16       64.42       69.14      4.92 o 
  -6   1  16      104.96      102.69      5.72 o 
  -5   1  16       14.78       17.54      3.53 o 
  -4   1  16       15.62       19.55      3.67 o 
  -3   1  16        0.55       -1.11      3.14 o 
  -2   1  16       15.12        8.97      3.51 o 
  -1   1  16      735.80      787.84     14.83 o 
   0   1  16      626.06      662.33     18.04 o 
   1   1  16        1.42        0.79      3.27 o 
   2   1  16       28.64       38.21      7.11 o 
   3   1  16      130.61      123.04      6.51 o 
   4   1  16       30.03       28.39      5.32 o 
   5   1  16        0.00       -0.74      3.19 o 
   6   1  16       34.25       36.75      4.27 o 
   7   1  16       24.58       23.81      5.14 o 
   8   1  16        6.34        1.01      4.29 o 
   9   1  16        5.51       10.04      7.43 o 
  10   1  16       66.75       79.28      8.09 o 
  11   1  16       49.95       45.53     10.40 o 
  12   1  16        2.89        5.33      9.88 o 
  13   1  16        0.53       23.03     13.11 o 
 -18   2  16        9.72       12.38      5.27 o 
 -17   2  16       49.39       56.68     10.09 o 
 -16   2  16        0.19       -3.48      4.06 o 
 -15   2  16        2.54        2.62      4.27 o 
 -14   2  16        6.03        4.32      8.91 o 
 -13   2  16       42.25       36.81      6.40 o 
 -12   2  16       21.45       18.25      3.54 o 
 -11   2  16        3.47       -0.32      2.73 o 
 -10   2  16        4.72        3.26      2.75 o 
  -9   2  16       22.30       17.23      3.25 o 
  -8   2  16      415.52      369.57     10.45 o 
  -7   2  16       65.75       54.74      5.04 o 
  -6   2  16        1.55        3.39      3.54 o 
  -5   2  16        0.74        2.61      4.80 o 
  -4   2  16      175.07      139.08     11.94 o 
  -3   2  16       13.17       14.22      3.70 o 
  -2   2  16        6.65        6.67      3.80 o 
  -1   2  16       15.76       18.51      3.90 o 
   0   2  16       28.08       20.46      4.22 o 
   1   2  16      112.52      102.58      9.91 o 
   2   2  16       55.39       47.45      5.08 o 
   3   2  16       40.66       28.68      5.41 o 
   4   2  16        4.92        8.97      3.94 o 
   5   2  16        2.85        1.99      3.66 o 
   6   2  16        7.34        3.84      3.93 o 
   7   2  16       19.71       25.80      4.89 o 
   8   2  16        1.16        2.94      6.28 o 
   9   2  16       21.54       18.85      6.44 o 
  10   2  16        0.37        1.37      6.09 o 
  11   2  16       40.27       42.36      7.91 o 
 -15   3  16       31.77       39.99      7.25 o 
 -14   3  16        1.47       -1.84      4.44 o 
 -13   3  16      151.04      171.52      9.29 o 
 -12   3  16        1.16       -1.17      3.93 o 
 -11   3  16       18.53       21.65      5.77 o 
 -10   3  16        2.56        5.78      3.25 o 
  -9   3  16       22.69       17.52      3.61 o 
  -8   3  16        0.90        0.10      2.95 o 
  -7   3  16        3.00        2.15      3.50 o 
  -6   3  16       18.79       19.23      4.11 o 
  -5   3  16       47.46       57.18      9.69 o 
  -4   3  16       28.37       23.67      4.52 o 
  -3   3  16       90.72       99.17     10.85 o 
  -2   3  16       35.42       40.83      5.12 o 
  -1   3  16       11.34       15.14      4.15 o 
   0   3  16       59.52       44.82      5.47 o 
   1   3  16       22.20       26.36      4.92 o 
   2   3  16        0.00        3.87      3.84 o 
   3   3  16       12.88       14.56      6.70 o 
   4   3  16       39.97       28.97      7.43 o 
   5   3  16       25.59       19.96      4.88 o 
   6   3  16       18.66       24.13      5.54 o 
   7   3  16       12.32       19.40      5.45 o 
   8   3  16       72.58       90.50     10.24 o 
  -9   4  16        2.00        4.55      3.54 o 
  -8   4  16       13.00        8.43      3.79 o 
  -7   4  16      132.39      127.17      9.99 o 
  -6   4  16       28.63        9.77      5.65 o 
  -5   4  16        8.68        5.09      4.55 o 
  -4   4  16       10.95       14.98      4.87 o 
  -3   4  16       12.63       12.39      7.91 o 
  -2   4  16       62.05       65.01      9.06 o 
  -1   4  16       15.94       28.19      5.52 o 
   0   4  16        8.95        1.91      5.95 o 
   1   4  16        1.57        2.29      4.65 o 
   2   4  16        0.44       -5.98      4.34 o 
   3   4  16        6.35        3.74      4.80 o 
 -19   0  17        7.67       16.67      7.25 o 
 -17   0  17        0.77        3.36      6.18 o 
 -15   0  17       33.24       42.93      6.86 o 
 -13   0  17      175.05      162.70     11.05 o 
 -11   0  17        0.05       -1.04      4.87 o 
  -9   0  17       11.43       10.92      4.99 o 
  -7   0  17        4.70        7.00      4.21 o 
  -5   0  17      407.51      418.92     21.70 o 
  -3   0  17       23.16       21.10      3.50 o 
  -1   0  17        0.13       -3.41      2.88 o 
   1   0  17     1333.77     1456.08     23.43 o 
   3   0  17       34.96       45.45     18.03 o 
   5   0  17      169.93      199.54     11.70 o 
   7   0  17      295.93      268.50     13.58 o 
   9   0  17       26.23       27.73      6.41 o 
  11   0  17        5.70       -1.91     15.70 o 
 -18   1  17        9.09        9.17      3.79 o 
 -17   1  17        0.00        1.31      3.43 o 
 -16   1  17      250.89      259.77      8.68 o 
 -15   1  17       88.60       86.80      5.60 o 
 -14   1  17      104.73      107.92      5.57 o 
 -13   1  17        3.94        5.09      3.09 o 
 -12   1  17      101.87      110.05      5.23 o 
 -11   1  17        0.02       -0.09      2.54 o 
 -10   1  17        0.86       -3.76      2.51 o 
  -9   1  17       12.95       11.68      3.18 o 
  -8   1  17       11.30        8.44      2.88 o 
  -7   1  17       46.80       46.26      6.90 o 
  -6   1  17       91.19       94.55      5.81 o 
  -5   1  17        2.92       -0.27      3.05 o 
  -4   1  17       47.30       58.76      6.32 o 
  -3   1  17       33.35       35.07      4.37 o 
  -2   1  17      223.71      237.91      9.41 o 
  -1   1  17      129.33      148.99      6.86 o 
   0   1  17      171.73      191.86      7.55 o 
   1   1  17       51.86       61.30      8.30 o 
   2   1  17      237.63      240.12      8.38 o 
   3   1  17       27.14       26.08      4.28 o 
   4   1  17       44.63       44.07      4.69 o 
   5   1  17       15.19       12.61      3.94 o 
   6   1  17       15.17       10.81      3.87 o 
   7   1  17        2.77       11.11      5.14 o 
   8   1  17        2.39        3.85      5.06 o 
   9   1  17      180.07      193.60     21.08 o 
  10   1  17       27.06       30.45      8.07 o 
  11   1  17        3.26        4.05      6.22 o 
  12   1  17        0.26       -5.43     16.07 o 
 -17   2  17       42.48       52.40      6.48 o 
 -16   2  17       25.62       21.03      5.34 o 
 -15   2  17        0.01       -3.03      4.07 o 
 -14   2  17        6.37       -0.83      4.19 o 
 -13   2  17       11.39        6.83      4.31 o 
 -12   2  17       28.10       27.24      3.89 o 
 -11   2  17        6.62        6.29      4.66 o 
 -10   2  17       12.38       14.65      3.34 o 
  -9   2  17        6.74        3.10      2.84 o 
  -8   2  17        9.99       10.89      3.73 o 
  -7   2  17       56.77       46.23      4.98 o 
  -6   2  17        2.16        3.66      3.47 o 
  -5   2  17       10.31        9.59      3.69 o 
  -4   2  17       50.45       48.61      5.05 o 
  -3   2  17        0.13       -0.77      4.62 o 
  -2   2  17       17.41       19.82      4.19 o 
  -1   2  17        3.52        1.52      3.49 o 
   0   2  17       67.93       67.56      8.04 o 
   1   2  17       27.63       30.22      5.02 o 
   2   2  17       18.76       12.17      6.31 o 
   3   2  17      124.62      134.29     10.79 o 
   4   2  17        0.89       -1.17      3.80 o 
   5   2  17        5.68        4.20      5.34 o 
   6   2  17       58.25       73.89      7.88 o 
   7   2  17        0.15       -2.31      4.13 o 
   8   2  17       31.68       33.12      7.62 o 
   9   2  17      111.83      146.33     19.49 o 
  10   2  17        0.64        4.05      6.34 o 
 -14   3  17        0.15       -0.99      4.98 o 
 -13   3  17       17.84       14.03      7.71 o 
 -12   3  17       21.64       11.93      5.29 o 
 -11   3  17       33.52       35.66      4.84 o 
 -10   3  17        0.00        3.32      3.16 o 
  -9   3  17        3.70        5.28      3.24 o 
  -8   3  17        9.53        7.89      3.76 o 
  -7   3  17       23.85       19.10      4.52 o 
  -6   3  17        0.54       -2.77      3.48 o 
  -5   3  17        7.51        7.28      4.07 o 
  -4   3  17        2.67        4.79      4.07 o 
  -3   3  17        1.08        1.88      3.91 o 
  -2   3  17       24.28       28.71      4.92 o 
  -1   3  17        0.98        2.37      6.08 o 
   0   3  17       41.81       50.67     10.81 o 
   1   3  17       22.52       24.10      4.79 o 
   2   3  17       67.38       71.00      6.42 o 
   3   3  17        6.41        4.49      4.41 o 
   4   3  17       16.58       21.68      5.18 o 
   5   3  17        0.01       -1.25      5.24 o 
   6   3  17        3.12        3.65      4.80 o 
   7   3  17        6.96        7.01      5.13 o 
  -6   4  17        2.98        3.48      4.46 o 
  -5   4  17        2.21       -0.58      7.24 o 
  -4   4  17       13.79       19.82      5.31 o 
  -3   4  17       42.78       42.13      6.90 o 
  -2   4  17        2.11       -0.16      6.79 o 
  -1   4  17       11.38        8.69      7.55 o 
 -18   0  18        2.27        7.75      6.62 o 
 -16   0  18       27.14       24.83      7.31 o 
 -14   0  18        2.07       -2.86      4.83 o 
 -12   0  18       82.00       81.92      8.02 o 
 -10   0  18       84.52       89.15      7.50 o 
  -8   0  18       21.81       29.80     12.12 o 
  -6   0  18       72.13       88.38      6.88 o 
  -4   0  18       22.32       30.06      4.80 o 
  -2   0  18      153.54      152.12      8.13 o 
   0   0  18     2122.08     2247.65     55.75 o 
   2   0  18     1028.96     1065.86     28.22 o 
   4   0  18      158.83      161.51     10.98 o 
   6   0  18       25.11       16.33      6.55 o 
   8   0  18      196.52      180.08     11.05 o 
  10   0  18        2.33        2.89     15.04 o 
 -17   1  18        7.24       17.35      5.16 o 
 -16   1  18      103.69      126.79      7.81 o 
 -15   1  18      196.76      202.33      7.53 o 
 -14   1  18      518.28      522.18     16.07 o 
 -13   1  18      102.79      107.72      8.53 o 
 -12   1  18       43.01       41.16     10.88 o 
 -11   1  18       47.16       40.54      4.92 o 
 -10   1  18       25.19       19.51      3.46 o 
  -9   1  18        0.03       -1.77      2.64 o 
  -8   1  18      120.85      107.43      6.13 o 
  -7   1  18       15.87        9.01      4.19 o 
  -6   1  18       88.37       91.18      5.88 o 
  -5   1  18       90.45       88.14      5.81 o 
  -4   1  18       38.73       35.88      4.84 o 
  -3   1  18       50.53       49.13      8.33 o 
  -2   1  18       18.78       25.12      4.20 o 
  -1   1  18        6.67        3.40      4.75 o 
   0   1  18      197.11      205.45      8.20 o 
   1   1  18        0.18       -2.38      3.78 o 
   2   1  18        0.25        3.00      4.45 o 
   3   1  18       96.02       86.48      5.89 o 
   4   1  18        6.11        6.23      3.84 o 
   5   1  18        0.06       -2.36      3.54 o 
   6   1  18        0.26        4.42      3.80 o 
   7   1  18        2.99        2.55      4.99 o 
   8   1  18        4.36        6.76      5.48 o 
   9   1  18       33.00       12.64      6.82 o 
  10   1  18       19.36       11.93      6.80 o 
 -16   2  18        1.63        1.35      8.95 o 
 -15   2  18      107.89      130.15      8.44 o 
 -14   2  18       90.13       90.47      7.36 o 
 -13   2  18       27.83       16.08      7.56 o 
 -12   2  18       23.11       28.04      4.00 o 
 -11   2  18        0.49        2.31      3.05 o 
 -10   2  18       25.26       19.18      4.96 o 
  -9   2  18        3.11        2.62      2.99 o 
  -8   2  18        0.29       -0.69      3.42 o 
  -7   2  18      198.51      215.69      8.57 o 
  -6   2  18      214.92      210.00     15.02 o 
  -5   2  18       16.79       17.56      5.05 o 
  -4   2  18       22.34       12.20      4.11 o 
  -3   2  18       32.02       36.39      6.92 o 
  -2   2  18        0.01        2.53      3.63 o 
  -1   2  18        0.17       -5.23      3.55 o 
   0   2  18       10.07        6.42      4.20 o 
   1   2  18       14.79       18.04      5.60 o 
   2   2  18        9.89       11.57      4.37 o 
   3   2  18       20.63       32.45      5.31 o 
   4   2  18        2.25        1.00      4.15 o 
   5   2  18        7.37        9.54      4.54 o 
   6   2  18       21.26       21.90      5.30 o 
   7   2  18       10.66        6.79      4.52 o 
   8   2  18       29.98       38.68     13.05 o 
   9   2  18       20.50       26.72      7.83 o 
 -12   3  18        8.67        7.89      5.84 o 
 -11   3  18        8.76       11.03      3.83 o 
 -10   3  18        1.14        0.83      3.50 o 
  -9   3  18        2.58       -0.80      3.28 o 
  -8   3  18       32.82       18.71      4.68 o 
  -7   3  18        9.87       15.38      5.80 o 
  -6   3  18        0.13        0.88      3.68 o 
  -5   3  18       18.85       13.00      6.26 o 
  -4   3  18        6.57       13.77      4.50 o 
  -3   3  18        1.20        7.26      4.29 o 
  -2   3  18        0.72       -0.53      4.05 o 
  -1   3  18       32.90       33.14      5.43 o 
   0   3  18        1.39       12.10      4.66 o 
   1   3  18      263.88      293.17     13.94 o 
   2   3  18       44.71       36.96      9.35 o 
   3   3  18       11.84       10.98      5.00 o 
   4   3  18       41.18       49.61     12.20 o 
   5   3  18       10.26       12.96      5.21 o 
 -17   0  19       18.94       25.80      7.82 o 
 -15   0  19        5.58        3.25      5.60 o 
 -13   0  19        5.52       -4.57      8.16 o 
 -11   0  19       73.68       78.56     28.79 o 
  -9   0  19       27.41       33.19      5.76 o 
  -7   0  19       28.95       33.16      8.82 o 
  -5   0  19       46.18       52.30      6.01 o 
  -3   0  19      205.01      236.75     31.45 o 
  -1   0  19      834.94      830.78     51.73 o 
   1   0  19       84.63      123.32     27.78 o 
   3   0  19       73.88       69.89      8.80 o 
   5   0  19        2.31       -2.82      5.70 o 
   7   0  19       10.35       22.09     12.30 o 
   9   0  19       57.16       39.52     14.26 o 
 -16   1  19       14.91       16.67      7.22 o 
 -15   1  19        6.18       10.92      6.69 o 
 -14   1  19       93.72       97.40      9.35 o 
 -13   1  19        8.14       15.32      5.94 o 
 -12   1  19       28.64       22.61      6.28 o 
 -11   1  19       68.39       72.88      8.91 o 
 -10   1  19       81.46       76.95     10.12 o 
  -9   1  19       40.81       27.77      3.95 o 
  -8   1  19       44.61       50.38      4.98 o 
  -7   1  19        0.92       -1.60      3.34 o 
  -6   1  19       47.32       42.33      4.84 o 
  -5   1  19        1.03       -1.01      3.41 o 
  -4   1  19       46.99       40.18      4.79 o 
  -3   1  19       87.49      100.79      6.30 o 
  -2   1  19       84.14      100.95     11.81 o 
  -1   1  19       24.88       29.34      4.55 o 
   0   1  19       42.03       42.22     12.81 o 
   1   1  19       39.95       38.96      5.13 o 
   2   1  19       55.56       55.32      5.31 o 
   3   1  19        9.14        7.24      4.03 o 
   4   1  19        7.91        6.86      4.64 o 
   5   1  19        7.64       11.34      7.49 o 
   6   1  19      272.73      322.83     20.96 o 
   7   1  19       25.04       19.88      6.92 o 
   8   1  19       10.12       19.50      6.71 o 
   9   1  19       15.27       18.85      7.55 o 
 -15   2  19       54.38       44.26      8.32 o 
 -14   2  19       62.15       60.39      6.76 o 
 -13   2  19       52.21       39.59      6.05 o 
 -12   2  19        4.76        4.06      4.21 o 
 -11   2  19        1.26       -0.68      4.45 o 
 -10   2  19       31.93       28.78      4.11 o 
  -9   2  19       35.04       31.37      4.10 o 
  -8   2  19        2.08        0.11      3.70 o 
  -7   2  19        0.04       -0.34      3.61 o 
  -6   2  19        5.68        9.41      4.82 o 
  -5   2  19        7.59        6.68      3.93 o 
  -4   2  19        0.40        1.14      3.71 o 
  -3   2  19        2.38        6.20      3.93 o 
  -2   2  19        0.61        4.95      4.08 o 
  -1   2  19        5.85        0.98      3.96 o 
   0   2  19       11.75       16.94      4.59 o 
   1   2  19        1.10        2.41      3.96 o 
   2   2  19       11.60       11.66      8.81 o 
   3   2  19        0.37        2.38      4.25 o 
   4   2  19        3.75       -1.93      4.30 o 
   5   2  19       62.13       87.49      8.17 o 
   6   2  19       52.92       73.74      8.79 o 
   7   2  19        8.19       10.24      7.00 o 
 -10   3  19        2.40       -5.10      3.40 o 
  -9   3  19       34.15       40.01      4.78 o 
  -8   3  19       21.23       11.99      4.64 o 
  -7   3  19        0.20        1.78      4.20 o 
  -6   3  19        1.89        4.80      4.29 o 
  -5   3  19        0.64       -0.24      5.02 o 
  -4   3  19        3.61       13.08      4.63 o 
  -3   3  19       28.13       33.30      5.38 o 
  -2   3  19       66.72       70.64     10.35 o 
  -1   3  19        4.55        5.04     10.40 o 
   0   3  19       21.61       26.54      7.63 o 
   1   3  19       15.17       16.20      5.24 o 
   2   3  19        1.15        0.16      4.76 o 
   3   3  19        7.59        5.46      5.04 o 
 -16   0  20      131.86      161.60     12.71 o 
 -14   0  20       23.50       17.53      6.28 o 
 -12   0  20        0.14        6.24      4.81 o 
 -10   0  20        0.23        5.39      4.83 o 
  -8   0  20        0.90       12.93     13.53 o 
  -6   0  20       40.47       58.98     20.06 o 
  -4   0  20       18.00       16.73     15.85 o 
  -2   0  20     1143.70     1397.16     69.75 o 
   0   0  20      110.02      111.88     25.58 o 
   2   0  20      132.45      124.62     25.43 o 
   4   0  20        2.71        6.25     14.16 o 
   6   0  20        0.47        6.75     15.79 o 
   8   0  20        4.69       16.61     17.11 o 
 -15   1  20       13.89       15.76      6.87 o 
 -14   1  20       83.81       81.76     14.93 o 
 -13   1  20       76.99       70.20     49.20 o 
 -12   1  20       24.60       21.70      8.48 o 
 -11   1  20       12.85        7.41      8.04 o 
 -10   1  20       14.11        1.20      4.89 o 
  -9   1  20       68.57       56.91     14.91 o 
  -8   1  20       74.08       75.38      4.93 o 
  -7   1  20        2.83        6.54      3.85 o 
  -6   1  20        1.46        5.58      4.42 o 
  -5   1  20        0.02        3.03      6.35 o 
  -4   1  20        1.58        1.27      3.48 o 
  -3   1  20       75.31       80.92      6.11 o 
  -2   1  20       38.71       44.54      7.57 o 
  -1   1  20        0.24       -0.05      3.83 o 
   0   1  20        3.28        6.97      4.00 o 
   1   1  20       29.97       31.45      4.95 o 
   2   1  20      159.90      153.79      8.12 o 
   3   1  20       63.50       55.63      8.22 o 
   4   1  20        2.64        0.05      5.51 o 
   5   1  20        3.22        0.63      5.56 o 
   6   1  20        6.92        7.65      6.49 o 
   7   1  20        0.93        0.30      6.14 o 
 -13   2  20       73.60       82.83      7.39 o 
 -12   2  20        0.69       -1.94      3.39 o 
 -11   2  20       48.22       39.45      9.88 o 
 -10   2  20       10.93       14.06      3.79 o 
  -9   2  20        4.77       -3.31      3.15 o 
  -8   2  20        6.79        3.22      3.98 o 
  -7   2  20        3.34       -2.49      3.72 o 
  -6   2  20        0.06        5.29      4.12 o 
  -5   2  20       79.21       84.58      6.64 o 
  -4   2  20       30.73       32.06      5.36 o 
  -3   2  20       12.51       20.50      4.90 o 
  -2   2  20        8.44        8.57      5.38 o 
  -1   2  20        1.69        0.31      4.05 o 
   0   2  20       16.54       23.02      6.21 o 
   1   2  20        5.83        9.47      4.63 o 
   2   2  20        0.02       -3.59      6.13 o 
   3   2  20        1.00       -0.25      4.60 o 
   4   2  20        4.74        0.07      4.67 o 
   5   2  20        2.78        4.62      4.96 o 
  -7   3  20        9.05        9.35      7.36 o 
  -6   3  20       46.76       47.13      6.13 o 
  -5   3  20      120.34      135.71     11.53 o 
  -4   3  20        9.89       10.08      5.40 o 
  -3   3  20       51.11       74.11      7.66 o 
  -2   3  20        8.59       12.99      5.26 o 
  -1   3  20        1.05        0.11      4.42 o 
 -13   0  21       11.05        8.16      5.48 o 
 -11   0  21        4.66      -10.26     13.15 o 
  -9   0  21      217.91      248.02     34.69 o 
  -7   0  21        9.43        7.44     15.44 o 
  -5   0  21        1.28       17.55     15.66 o 
  -3   0  21       33.22       35.57     18.43 o 
  -1   0  21       20.52       18.08     16.70 o 
   1   0  21       80.89       54.43     20.28 o 
   3   0  21      121.21      144.84     29.32 o 
   5   0  21        0.73        4.02     17.01 o 
 -14   1  21       22.29       12.76      6.72 o 
 -13   1  21        0.21        3.67      5.75 o 
 -12   1  21        0.32       -3.85      5.11 o 
 -11   1  21        3.96        0.95      4.96 o 
 -10   1  21        2.87       -1.30      5.08 o 
  -9   1  21        5.35        7.70      5.87 o 
  -8   1  21        1.82       -4.46      3.63 o 
  -7   1  21       91.47       99.90      7.00 o 
  -6   1  21        1.24       -2.75      3.80 o 
  -5   1  21        0.34       -1.74      3.91 o 
  -4   1  21        2.01        3.61      4.32 o 
  -3   1  21        1.82       -1.62      3.74 o 
  -2   1  21       68.30       72.61      6.14 o 
  -1   1  21      443.39      505.44     18.82 o 
   0   1  21       20.52       22.84      6.92 o 
   1   1  21       47.39       55.23      8.56 o 
   2   1  21        0.00        1.67      5.66 o 
   3   1  21        9.45       -0.72      6.06 o 
   4   1  21       18.98       17.57      8.72 o 
   5   1  21       52.34       62.78      9.23 o 
 -11   2  21       14.85       15.70      4.11 o 
 -10   2  21        1.74       -0.15      3.70 o 
  -9   2  21       10.49        9.75      3.89 o 
  -8   2  21        0.04       -0.50      5.53 o 
  -7   2  21        0.55       -2.71      4.08 o 
  -6   2  21        3.46        5.84      6.56 o 
  -5   2  21        0.30        5.37      4.57 o 
  -4   2  21        3.16        5.19      4.57 o 
  -3   2  21       11.21        5.37      4.60 o 
  -2   2  21        8.97        7.50      4.81 o 
  -1   2  21       39.86       47.01      6.74 o 
   0   2  21        0.47        0.64      4.60 o 
   1   2  21        3.37        6.22      4.68 o 
   2   2  21        1.70       -5.52      4.52 o 
 -12   0  22       10.91        2.70     17.30 o 
 -10   0  22      120.96      164.20     32.49 o 
  -8   0  22      146.81       84.41     25.77 o 
  -6   0  22      131.55      163.73     31.61 o 
  -4   0  22        3.66       17.14     16.29 o 
  -2   0  22      151.57      124.62     28.28 o 
   0   0  22        4.93        1.44     15.16 o 
   2   0  22        7.29       33.40     20.44 o 
   4   0  22        4.36       13.91     17.77 o 
 -11   1  22        4.75        6.46      7.57 o 
 -10   1  22       17.09        8.37      5.70 o 
  -9   1  22        3.57        1.97     15.96 o 
  -8   1  22        5.22        5.83      9.76 o 
  -7   1  22        8.40       10.53      4.50 o 
  -6   1  22        5.15        6.67      6.42 o 
  -5   1  22        1.34       -0.94      4.15 o 
  -4   1  22        0.52        7.65      6.60 o 
  -3   1  22       35.72       40.05      8.05 o 
  -2   1  22      125.40      154.78     12.02 o 
  -1   1  22      376.23      423.77     17.72 o 
   0   1  22      132.76      153.97     27.31 o 
   1   1  22       65.33       80.95     11.09 o 
   2   1  22       25.58       17.81      7.06 o 
   3   1  22        9.96        7.54      6.66 o 
  -7   2  22        3.93        0.50      4.56 o 
  -6   2  22        0.89        1.26      4.48 o 
  -5   2  22        2.48        3.51      4.54 o 
  -4   2  22       15.96       18.58      5.21 o 
  -3   2  22       86.21      107.36     11.77 o 
  -2   2  22        0.17        4.56      4.90 o 
  -9   0  23        5.31       -6.25     15.32 o 
  -7   0  23       11.94       26.81     19.74 o 
  -5   0  23       22.35       20.78     18.02 o 
  -3   0  23       64.60       52.20     23.35 o 
  -1   0  23       40.75       19.84     18.74 o 
  -8   1  23        0.77       10.30     16.29 o 
  -7   1  23        7.80        5.71     16.32 o 
  -6   1  23        3.34       12.41      7.40 o 
  -5   1  23        1.47        5.71      6.36 o 
  -4   1  23      127.43      166.39     21.97 o 
  -3   1  23       59.90       68.84     10.22 o 
  -2   1  23        6.40       22.63     10.92 o 
  -1   1  23        0.04        3.37      6.88 o 
                                                 
